# Supplementary material for: Glioblastoma Primary Cells Retain the Most Copy Number Alterations That Predict Poor Survival in Glioma Patients
Source: Front Oncol. 2021 Apr 26;11:621432. doi: 10.3389/fonc.2021.621432 (PMC8108987; doi:10.3389/fonc.2021.621432)
Supplement: Supplementary Table 2 — The preserved and lost gene CNAs in primary cells from grade II/III gliomas. [file Table_1.xlsx]

## Sheet: Deletion
Gene symbol	Chr	StartStop	location	preservation status	Number of tissue with the deletion	percentage of the primary cell retained the deletion
DMRTA2	1	chr1:50417551-50423447 -	1p32	preserved	5	0.6
FAF1	1	chr1:50441263-50960264 -	1p32	preserved	5	0.6
CDKN2C	1	chr1:50969970-50974637 +	1p32	preserved	5	0.6
C1orf185	1	chr1:51102228-51148085 +	1p32	preserved	5	0.6
RNF11	1	chr1:51236273-51273447 +	1p32	preserved	5	0.6
TTC39A	1	chr1:51287258-51297961 -	1p32	preserved	5	0.6
TTC39A-AS1	1	chr1:51329654-51331281 +	1p32	preserved	5	0.6
EPS15	1	chr1:51354263-51519323 -	1p32	preserved	5	0.6
OSBPL9	1	chr1:51616874-51789219 +	1p32	preserved	5	0.6
CDC25A	3	chr3:48157178-48188311 -	3p21	preserved	5	1
MIR4443	3	chr3:48196564-48196616 +	3p21	preserved	5	1
CAMP	3	chr3:48223347-48225491 +	3p21	preserved	5	1
ZNF589	3	chr3:48241106-48270989 +	3p21	preserved	5	1
NME6	3	chr3:48292317-48301411 -	3p21	preserved	5	1
SPINK8	3	chr3:48306846-48328341 -	3p21	preserved	5	1
FBXW12	3	chr3:48372219-48394725 +	3p21	preserved	5	1
PLXNB1	3	chr3:48403854-48429463 -	3p21	preserved	5	1
CCDC51	3	chr3:48432170-48440119 -	3p21	preserved	5	1
TMA7	3	chr3:48440238-48444208 +	3p21	preserved	5	1
ATRIP	3	chr3:48446710-48465655 +	3p21	preserved	5	1
TREX1	3	chr3:48466230-48467645 +	3p21	preserved	5	1
SHISA5	3	chr3:48467798-48504249 -	3p21	preserved	5	1
PFKFB4	3	chr3:48517684-48556923 -	3p21	preserved	5	1
MIR6823	3	chr3:48549961-48550021 -	3p21	preserved	5	1
UCN2	3	chr3:48561718-48563768 -	3p21	preserved	5	1
MIR711	3	chr3:48578902-48578977 -	3p21	preserved	5	1
COL7A1	3	chr3:48564073-48595160 -	3p21	preserved	5	1
UQCRC1	3	chr3:48598999-48609665 -	3p21	preserved	5	1
TMEM89	3	chr3:48620759-48621855 -	3p21	preserved	5	1
SLC26A6	3	chr3:48625723-48635493 -	3p21	preserved	5	1
MIR6824	3	chr3:48633636-48633698 -	3p21	preserved	5	1
MIR4793	3	chr3:48644194-48644280 -	3p21	preserved	5	1
CELSR3	3	chr3:48636463-48662915 -	3p21	preserved	5	1
LINC02585	3	chr3:48663768-48669174 +	3p21.31	preserved	5	1
NCKIPSD	3	chr3:48673839-48685933 -	3p21	preserved	5	1
IP6K2	3	chr3:48688003-48717278 -	3p21	preserved	5	1
PRKAR2A	3	chr3:48746579-48847850 -	3p21	preserved	5	1
PRKAR2A-AS1	3	chr3:48847937-48851982 +	3p21	preserved	5	1
SLC25A20	3	chr3:48856923-48898993 -	3p21	preserved	5	1
ARIH2OS	3	chr3:48917788-48919385 -	3p21	preserved	5	1
ARIH2	3	chr3:48918820-48985538 +	3p21	preserved	5	1
P4HTM	3	chr3:48989908-49007148 +	3p21	preserved	5	1
WDR6	3	chr3:49007062-49015953 +	3p21	preserved	5	1
DALRD3	3	chr3:49015489-49021071 -	3p21	preserved	5	1
MIR425	3	chr3:49020148-49020234 -	3p21	preserved	5	1
MIR191	3	chr3:49020618-49020709 -	3p21	preserved	5	1
NDUFAF3	3	chr3:49020475-49023493 +	3p21	preserved	5	1
IMPDH2	3	chr3:49024329-49029442 -	3p21	preserved	5	1
QRICH1	3	chr3:49029707-49094373 -	3p21	preserved	5	1
MIR6890	3	chr3:49099854-49099914 -	3p21	preserved	5	1
QARS1	3	chr3:49095932-49105129 -	3p21.31	preserved	5	1
USP19	3	chr3:49108673-49120938 -	3p21	preserved	5	1
LAMB2	3	chr3:49121114-49133166 -	3p21	preserved	5	1
LAMB2P1	3	chr3:49152859-49154401 -	3p21	preserved	5	1
CCDC71	3	chr3:49162535-49166352 -	3p21	preserved	5	1
KLHDC8B	3	chr3:49171585-49176486 +	3p21	preserved	5	1
C3orf84	3	chr3:49177636-49191858 -	3p21	preserved	5	1
CCDC36	3	chr3:49198428-49258104 +	3p21	preserved	5	1
C3orf62	3	chr3:49268597-49277075 -	3p21	preserved	5	1
MIR4271	3	chr3:49274120-49274186 +	3p21	preserved	5	1
USP4	3	chr3:49277144-49340103 -	3p21	preserved	5	1
GPX1	3	chr3:49357171-49358600 -	3p21	preserved	5	1
RHOA	3	chr3:49359136-49412097 -	3p21	preserved	5	1
TCTA	3	chr3:49412206-49416476 +	3p21	preserved	5	1
AMT	3	chr3:49416778-49422678 -	3p21	preserved	5	1
NICN1	3	chr3:49422333-49429324 -	3p21	preserved	5	1
DAG1	3	chr3:49470132-49535618 +	3p21	preserved	5	1
BSN-DT	3	chr3:49549306-49554366 -	3p21.31	preserved	5	1
BSN	3	chr3:49554489-49671549 +	3p21	preserved	5	1
APEH	3	chr3:49674002-49683501 +	3p21	preserved	5	1
MST1	3	chr3:49683947-49688763 -	3p21	preserved	5	1
RNF123	3	chr3:49689499-49721529 +	3p21	preserved	5	1
AMIGO3	3	chr3:49716834-49719805 -	3p21	preserved	5	1
GMPPB	3	chr3:49721476-49723974 -	3p21	preserved	5	1
IP6K1	3	chr3:49724295-49786540 -	3p21	preserved	5	1
CDHR4	3	chr3:49790734-49799835 -	3p21	preserved	5	1
INKA1	3	chr3:49803130-49805030 +	3p21.31	preserved	5	1
MIR5193	3	chr3:49806137-49806245 -	3p21	preserved	5	1
UBA7	3	chr3:49805205-49813958 -	3p21	preserved	5	1
TRAIP	3	chr3:49828595-49856559 -	3p21	preserved	5	1
CAMKV	3	chr3:49857981-49870222 -	3p21	preserved	5	1
MST1R	3	chr3:49887003-49903637 -	3p21	preserved	5	1
MON1A	3	chr3:49908869-49930012 -	3p21	preserved	5	1
RBM6	3	chr3:49940044-50077252 +	3p21	preserved	5	1
RBM5-AS1	3	chr3:50099603-50100988 -	3p21	preserved	5	1
RBM5	3	chr3:50088908-50118964 +	3p21	preserved	5	1
SEMA3F	3	chr3:50155411-50189075 +	3p21	preserved	5	1
GNAT1	3	chr3:50191610-50197696 +	3p21	preserved	5	1
SLC38A3	3	chr3:50205246-50220979 +	3p21	preserved	5	1
MIR5787	3	chr3:50227436-50227490 +	3p21	preserved	5	1
GNAI2	3	chr3:50236157-50259354 +	3p21	preserved	5	0.8
SEMA3B-AS1	3	chr3:50266641-50267371 -	3p21	preserved	5	0.8
SEMA3B	3	chr3:50267558-50277171 +	3p21	preserved	5	0.8
MIR6872	3	chr3:50273236-50273297 +	3p21	preserved	5	0.8
LSMEM2	3	chr3:50279027-50288114 +	3p21	preserved	5	0.8
IFRD2	3	chr3:50287732-50292595 -	3p21	preserved	5	0.8
HYAL3	3	chr3:50292828-50299468 -	3p21	preserved	5	0.8
HYAL1	3	chr3:50299889-50312951 -	3p21.31	preserved	5	0.8
HYAL1	3	chr3:50299889-50303601 -	3p21	preserved	5	0.8
HYAL2	3	chr3:50317790-50322850 -	3p21	preserved	5	0.8
TUSC2	3	chr3:50324909-50328238 -	3p21	preserved	5	0.8
RASSF1	3	chr3:50329786-50340936 -	3p21	preserved	5	0.8
RASSF1-AS1	3	chr3:50337511-50338296 +	3p21	preserved	5	0.8
ZMYND10	3	chr3:50341106-50345746 -	3p21	preserved	5	0.8
NPRL2	3	chr3:50347488-50351055 -	3p21	preserved	5	0.8
TMEM115	3	chr3:50354749-50359508 -	3p21	preserved	5	0.8
CYB561D2	3	chr3:50350695-50354065 +	3p21	preserved	5	0.8
CACNA2D2	3	chr3:50362613-50503597 -	3p21	preserved	5	0.8
C3orf18	3	chr3:50558025-50567792 -	3p21	preserved	5	0.8
HEMK1	3	chr3:50569152-50584990 +	3p21	preserved	5	0.8
CISH	3	chr3:50606454-50611831 -	3p21	preserved	5	0.8
MAPKAPK3	3	chr3:50617131-50649297 +	3p21	preserved	5	0.8
MIR4787	3	chr3:50675080-50675163 +	3p21	preserved	5	0.8
DOCK3	3	chr3:50675241-51384198 +	3p21	preserved	5	0.8
MANF	3	chr3:51385237-51389397 +	3p21	preserved	5	1
RBM15B	3	chr3:51391268-51397905 +	3p21	preserved	5	1
DCAF1	3	chr3:51394261-51505620 -	3p21.2	preserved	5	1
RAD54L2	3	chr3:51538683-51668660 +	3p21	preserved	5	1
TEX264	3	chr3:51671175-51704323 +	3p21	preserved	5	1
GRM2	3	chr3:51707033-51718609 +	3p21	preserved	5	1
IQCF6	3	chr3:51778561-51779187 -	3p21	preserved	5	1
IQCF4	3	chr3:51817603-51818339 +	3p21	preserved	5	1
IQCF3	3	chr3:51826883-51830858 +	3p21	preserved	5	1
IQCF2	3	chr3:51861629-51863424 +	3p21	preserved	5	1
IQCF5	3	chr3:51873721-51875584 -	3p21	preserved	5	1
IQCF5-AS1	3	chr3:51873596-51875767 +	3p21	preserved	5	1
IQCF1	3	chr3:51894876-51903370 -	3p21	preserved	5	1
RRP9	3	chr3:51933426-51941941 -	3p21	preserved	5	0.8
PARP3	3	chr3:51942305-51948867 +	3p21	preserved	5	0.8
GPR62	3	chr3:51955314-51957504 +	3p21	preserved	5	0.8
PCBP4	3	chr3:51957454-51962892 -	3p21	preserved	5	0.8
ABHD14B	3	chr3:51968510-51974630 -	3p21	preserved	5	0.8
ABHD14A	3	chr3:51975026-51981200 +	3p21	preserved	5	0.8
ABHD14A-ACY1	3	chr3:51975026-51989202 +	3p21	preserved	5	0.8
ACY1	3	chr3:51983284-51989202 +	3p21	preserved	5	0.6
RPL29	3	chr3:51993628-51995942 -	3p21	preserved	5	0.6
FBN2	5	chr5:128257909-128538042 -	5q23	preserved	3	0.666667
SLC27A6	5	chr5:128965127-129033642 +	5q23	preserved	3	0.666667
MIR4633	5	chr5:129097688-129097766 +	5q23	preserved	3	0.666667
ISOC1	5	chr5:129094749-129114026 +	5q23	preserved	3	0.666667
MIR4460	5	chr5:129397062-129397147 -	5q23	preserved	3	0.666667
ADAMTS19-AS1	5	chr5:129459559-129460689 -	5q23	preserved	3	0.666667
ADAMTS19	5	chr5:129460265-129738683 +	5q23	preserved	3	1
MINAR2	5	chr5:129748094-129766732 +	5q23.3	preserved	3	1
CHSY3	5	chr5:129904830-130186634 +	5q23	preserved	3	1
RNU6-76P	13	chr13:18880054-18880157 +	13q11	preserved	7	1
ITGAX	16	chr16:31355134-31382997 +	16p11	preserved	4	0.75
ITGAD	16	chr16:31393312-31426505 +	16p11	preserved	4	0.75
COX6A2	16	chr16:31427731-31428428 -	16p11	preserved	4	0.75
ZNF843	16	chr16:31435438-31443160 -	16p11	preserved	4	0.75
ARMC5	16	chr16:31458996-31467167 +	16p11	preserved	4	0.75
TGFB1I1	16	chr16:31473205-31477960 +	16p11	preserved	4	0.75
SLC5A2	16	chr16:31483118-31490770 +	16p11	preserved	4	0.75
C16orf58	16	chr16:31489475-31508419 -	16p11	preserved	4	0.75
AHSP	16	chr16:31527852-31528804 +	16p11	preserved	4	0.75
YBX3P1	16	chr16:31567767-31569524 -	16p11	preserved	4	0.75
CLUHP3	16	chr16:31700613-31707437 +	16p11.2	preserved	4	0.75
ZNF720	16	chr16:31713229-31761565 +	16p11	preserved	4	0.75
ZNF267	16	chr16:31873758-31917308 +	16p11	preserved	7	1
HERC2P4	16	chr16:32170043-32188113 -	16p11	preserved	7	1
TP53TG3D	16	chr16:32253324-32255928 +	16p11	preserved	7	1
LOC390705	16	chr16:32289547-32289981 -	16p11	preserved	7	1
TP53TG3	16	chr16:32673528-32676129 -	16p11	preserved	7	1
TP53TG3B	16	chr16:32673528-32676129 -	16p11	preserved	7	1
TP53TG3C	16	chr16:32674088-32676127 -	16p11	preserved	7	1
SLC6A10P	16	chr16:32877476-32885142 -	16p11.2	preserved	7	1
LINC00273	16	chr16:34158585-34159973 -	16p11.2	preserved	7	1
UBE2MP1	16	chr16:35169431-35170391 -	16p11	preserved	7	1
LINC01566	16	chr16:35363416..35391713 +	16p11.1	preserved	7	1
FRG2DP	16	chr16:35477414-35480596 -	16p11.1	preserved	7	1
TP53TG3HP	16	chr16:35505087-35507170 -	16p11.1	preserved	7	1
LINC02167	16	chr16:35746552-35756624 +	16p11.1	preserved	7	1
ITGAM	16	chr16:31259967-31332892 +	16p11	preserved	3	0.666667
GSTT4	22	chr22:23988481-24005474 -	22q11.23	preserved	4	0.75
LOC391322	22	chr22:267276-268218 +	22q11.23	preserved	5	0.8
GSTT1	22	chr22:270308-278486 -	22q11.23	preserved	5	0.8
GSTTP2	22	chr22:23804576-24005453 -	22q11	preserved	5	0.8
PRAMEF16	1	chr1:..	1p36.21	lost	4	1
ANKRD20A12P	1	chr1:142697421-142713605 -	1	lost	3	1
RNU6-2	10	chr10:13217269-13217375 +	10p13	lost	4	1
SPOCK2	10	chr10:72059034-72089032 -	10q22	lost	3	0.666667
ASCC1	10	chr10:72096032-72216441 -	10q22	lost	3	0.666667
ANAPC16	10	chr10:72216000-72235860 +	10q22	lost	3	0.666667
DDIT4	10	chr10:72273919-72276036 +	10q22	lost	3	0.666667
DNAJB12	10	chr10:72332830-72354919 -	10q22	lost	3	0.666667
MICU1	10	chr10:72367326-72626191 -	10q22	lost	3	0.666667
MIR4676	10	chr10:72721029-72721100 +	10q22	lost	3	0.666667
MCU	10	chr10:72692131-72887694 +	10q22	lost	3	0.666667
OIT3	10	chr10:72893556-72933036 +	10q22	lost	3	0.666667
PLA2G12B	10	chr10:72934762-72954819 -	10q22	lost	3	0.666667
P4HA1	10	chr10:73007222-73096974 -	10q22	lost	3	0.666667
NUDT13	10	chr10:73110375-73131828 +	10q22	lost	3	0.666667
ECD	10	chr10:73134524-73168095 -	10q22	lost	3	0.666667
FAM149B1	10	chr10:73168119-73242181 +	10q22	lost	3	0.666667
DNAJC9	10	chr10:73241956-73247331 -	10q22	lost	3	0.666667
MRPS16	10	chr10:73248843-73252693 -	10q22	lost	3	0.666667
DNAJC9-AS1	10	chr10:73252741-73254346 +	10q22	lost	3	0.666667
CFAP70	10	chr10:73253758-73358859 -	10q22	lost	3	0.666667
ANXA7	10	chr10:73375101-73414085 -	10q22	lost	3	0.666667
MSS51	10	chr10:73423579-73433561 -	10q22	lost	3	0.666667
PPP3CB	10	chr10:73436428-73496024 -	10q22	lost	3	0.666667
USP54	10	chr10:73497538-73575675 -	10q22	lost	3	0.666667
MYOZ1	10	chr10:73631612-73641757 -	10q22	lost	3	0.666667
SYNPO2L	10	chr10:73644881-73651039 -	10q22	lost	3	0.666667
AGAP5	10	chr10:73674275-73697796 -	10q22	lost	3	0.666667
BMS1P4	10	chr10:73699151-73730514 -	10q22	lost	3	0.666667
GLUD1P3	10	chr10:73730562-73731771 +	10q22	lost	3	0.666667
SEC24C	10	chr10:73744373-73772175 +	10q22	lost	3	0.666667
FUT11	10	chr10:73772291-73776218 +	10q22	lost	3	0.666667
CHCHD1	10	chr10:73782050-73783648 +	10q22	lost	3	0.666667
ZSWIM8	10	chr10:73785624-73801798 +	10q22	lost	3	0.666667
ZSWIM8-AS1	10	chr10:73796514-73801399 -	10q22	lost	3	0.666667
NDST2	10	chr10:73801911-73811831 -	10q22	lost	3	0.666667
CAMK2G	10	chr10:73812501-73874591 -	10q22	lost	3	0.666667
PLAU	10	chr10:73911101-73917500 +	10q22	lost	3	0.666667
C10orf55	10	chr10:73909969-73922777 -	10q22	lost	3	0.666667
VCL	10	chr10:73998114-74120156 +	10q22	lost	3	0.666667
AP3M1	10	chr10:74120257-74151085 -	10q22	lost	3	0.666667
ADK	10	chr10:74151185-74709303 +	10q22	lost	3	0.666667
LOC102723439	10	chr10:74506500-74529324 -	10q22	lost	3	0.666667
KAT6B	10	chr10:74826413-75032622 +	10q22	lost	3	0.666667
DUPD1	10	chr10:75037784-75058583 -	10q22	lost	3	0.666667
DUSP13	10	chr10:75094434-75099490 -	10q22	lost	3	0.666667
SAMD8	10	chr10:75111635-75182123 +	10q22	lost	3	0.666667
VDAC2	10	chr10:75210154-75231448 +	10q22	lost	3	0.666667
COMTD1	10	chr10:75233656-75236066 -	10q22	lost	3	0.666667
ZNF503-AS1	10	chr10:75296383-75361678 +	10q22	lost	3	0.666667
ZNF503	10	chr10:75397830-75401894 -	10q22	lost	3	0.666667
ZNF503-AS2	10	chr10:75404165-75408982 +	10q22	lost	3	0.666667
LOC101929234	10	chr10:75409157-75411324 +	10q22	lost	3	0.666667
RPL13AP5	10	chr10:96750266-96750923 +	10q24	lost	4	1
FAM86C2P	11	chr11:67791767-67805336 -	11q13	lost	3	1
UNC93B1	11	chr11:67991100-68004125 -	11q13	lost	3	1
ALDH3B1	11	chr11:68010305-68029282 +	11q13	lost	3	1
MIR7113	11	chr11:68032864-68032922 +	11q13	lost	3	1
NDUFS8	11	chr11:68030617-68036647 +	11q13	lost	3	1
MIR4691	11	chr11:68033897-68033981 +	11q13	lost	3	1
MIR6753	11	chr11:68044794-68044957 +	11q13	lost	3	1
TCIRG1	11	chr11:68042980-68050899 +	11q13	lost	3	1
CHKA	11	chr11:68052859-68121391 -	11q13	lost	3	1
RNU6-64P	13	chr13:30281765-30281869 +	13q12.3	lost	4	1
RNU6-66P	13	chr13:73112915-73113018 -	13q22.1	lost	4	1
MIR548AP	15	chr15:85825635-85825730 +	15q25	lost	4	1
LINC00662	19	chr19:27790493-27793940 -	19q11	lost	4	1
LOC101927151	19	chr19:27793895-27826411 +	19q11	lost	4	1
LOC100420587	19	chr19:28435389-28727694 -	19q12	lost	4	1
LINC00906	19	chr19:28965131-28969148 +	19q12	lost	4	1
LOC102724958	19	chr19:28968468-28970672 +	19q12	lost	4	1
LINC01532	19	chr19:29002555-29013955 +	19q12	lost	4	1
UQCRFS1	19	chr19:29207260-29213229 -	19q12	lost	4	1
LOC284395	19	chr19:29287011-29525752 -	19q12	lost	4	1
VSTM2B	19	chr19:29526584-29564319 +	19q12	lost	4	1
POP4	19	chr19:29606263-29617255 +	19q12	lost	4	1
PLEKHF1	19	chr19:29665420-29675476 +	19q12	lost	4	1
C19orf12	19	chr19:29698886-29715545 -	19q12	lost	4	1
CCNE1	19	chr19:29811994-29824317 +	19q12	lost	4	1
URI1	19	chr19:29942239-30016612 +	19q12	lost	4	1
ZNF536	19	chr19:30372393-30558059 +	19q12	lost	4	1
TSHZ3	19	chr19:31274945-31349525 -	19q12	lost	4	1
THEG5	19	chr19:31588189-31593781 +	19q12	lost	4	1
LINC01533	19	chr19:32025862-32048899 +	19q13	lost	4	1
ZNF507	19	chr19:32345608-32387667 +	19q13	lost	4	1
LOC400684	19	chr19:32390050-32405539 -	19q13	lost	4	1
DPY19L3	19	chr19:32406116-32485893 +	19q13	lost	4	1
PDCD5	19	chr19:32581188-32587452 +	19q13	lost	4	1
ANKRD27	19	chr19:32597001-32675196 -	19q13	lost	4	1
RGS9BP	19	chr19:32675407-32678300 +	19q13	lost	4	1
NUDT19	19	chr19:32691961-32713796 +	19q13	lost	4	1
TDRD12	19	chr19:32719773-32790808 +	19q13	lost	4	1
SLC7A9	19	chr19:32830511-32869777 -	19q13	lost	4	1
CEP89	19	chr19:32878998-32972029 -	19q13	lost	4	1
RHPN2	19	chr19:32978592-33064918 -	19q13	lost	4	1
GPATCH1	19	chr19:33080880-33130412 +	19q13	lost	4	1
WDR88	19	chr19:33132092-33175797 +	19q13	lost	4	1
LRP3	19	chr19:33194693-33208867 +	19q13	lost	4	1
SLC7A10	19	chr19:33208664-33225850 -	19q13	lost	4	1
CEBPA	19	chr19:33299934-33302564 -	19q13	lost	4	1
CEBPG	19	chr19:33373669-33382686 +	19q13	lost	4	1
PEPD	19	chr19:33386949-33521893 -	19q13	lost	4	1
CHST8	19	chr19:33684528-33773509 +	19q13	lost	4	1
KCTD15	19	chr19:33796846-33815761 +	19q13	lost	4	1
LSM14A	19	chr19:34172447-34229515 +	19q13	lost	4	1
KIAA0355	19	chr19:34254551-34355566 +	19q13	lost	4	1
GPI	19	chr19:34365120-34402413 +	19q13	lost	4	1
PDCD2L	19	chr19:34404398-34426167 +	19q13	lost	4	1
UBA2	19	chr19:34428363-34469893 +	19q13	lost	4	1
WTIP	19	chr19:34481975-34501180 +	19q13	lost	4	1
SCGB1B2P	19	chr19:34576733-34677031 -	19q13	lost	4	1
SCGB2B2	19	chr19:34590625-34594585 -	19q13	lost	4	1
SCGB2B3P	19	chr19:34645873-34646052 +	19q13	lost	4	1
ZNF302	19	chr19:34677639-34686397 +	19q13	lost	4	1
ZNF181	19	chr19:34734575-34742869 +	19q13	lost	4	1
ZNF599	19	chr19:34758074-34773229 -	19q13	lost	4	1
LINC00904	19	chr19:34892029-34898943 -	19q13	lost	4	1
ZNF30-AS1	19	chr19:34923015-34926826 -	19q13	lost	4	1
ZNF30	19	chr19:34926903-34945172 +	19q13	lost	4	1
ZNF792	19	chr19:34956354-34964049 -	19q13	lost	4	1
GRAMD1A	19	chr19:35000320-35026471 +	19q13	lost	4	1
SCN1B	19	chr19:35030688-35037720 +	19q13	lost	4	1
HPN	19	chr19:35040506-35066573 +	19q13	lost	4	1
HPN-AS1	19	chr19:35059059-35106304 -	19q13	lost	4	1
FXYD3	19	chr19:35115828-35124324 +	19q13	lost	4	1
MIR6887	19	chr19:35122700-35122764 +	19q13	lost	4	1
LGI4	19	chr19:35124513-35135274 -	19q13	lost	4	1
FXYD1	19	chr19:35138789-35143055 +	19q13	lost	4	1
FXYD7	19	chr19:35143250-35154302 +	19q13	lost	4	1
FXYD5	19	chr19:35154769-35169885 +	19q13	lost	4	1
FAM187B	19	chr19:35224801-35228725 -	19q13	lost	4	1
LSR	19	chr19:35248656-35267964 +	19q13	lost	4	1
USF2	19	chr19:35268978-35279821 +	19q13	lost	4	1
HAMP	19	chr19:35282346-35285142 +	19q13	lost	4	1
MAG	19	chr19:35292086-35313806 +	19q13	lost	4	1
CD22	19	chr19:35329169-35347361 +	19q13	lost	4	1
MIR5196	19	chr19:35345513-35345627 +	19q13	lost	4	1
FFAR1	19	chr19:35351542-35352464 +	19q13	lost	4	1
FFAR3	19	chr19:35358460-35360487 +	19q13	lost	4	1
LINC01531	19	chr19:35405607-35416840 +	19q13	lost	4	1
FFAR2	19	chr19:35449715-35451767 +	19q13	lost	4	1
KRTDAP	19	chr19:35487324-35490531 -	19q13	lost	4	1
DMKN	19	chr19:35497217-35513658 -	19q13	lost	4	1
SBSN	19	chr19:35523367-35528351 -	19q13	lost	4	1
GAPDHS	19	chr19:35533412-35545319 +	19q13	lost	4	1
TMEM147-AS1	19	chr19:35540738-35546029 -	19q13	lost	4	1
TMEM147	19	chr19:35545600-35547527 +	19q13	lost	4	1
ATP4A	19	chr19:35550193-35563658 -	19q13	lost	4	1
HAUS5	19	chr19:35612744-35625349 +	19q13	lost	4	1
RBM42	19	chr19:35629016-35637686 +	19q13	lost	4	1
ETV2	19	chr19:35641737-35644871 +	19q13	lost	4	1
COX6B1	19	chr19:35648323-35658782 +	19q13	lost	4	1
UPK1A-AS1	19	chr19:35667948-35673291 -	19q13	lost	4	1
UPK1A	19	chr19:35666516-35678485 +	19q13	lost	4	1
ZBTB32	19	chr19:35704487-35717038 +	19q13	lost	4	1
KMT2B	19	chr19:35718019-35738880 +	19q13	lost	4	1
IGFLR1	19	chr19:35738801-35742450 -	19q13	lost	4	1
U2AF1L4	19	chr19:35742527-35745442 -	19q13	lost	4	1
PSENEN	19	chr19:35745577-35747519 +	19q13	lost	4	1
LIN37	19	chr19:35748361-35754519 +	19q13	lost	4	1
HSPB6	19	chr19:35754566-35757029 -	19q13	lost	4	1
PROSER3	19	chr19:35758143-35769175 +	19q13	lost	4	1
ARHGAP33	19	chr19:35775515-35788822 +	19q13	lost	4	1
LINC01529	19	chr19:35788876-35797909 -	19q13	lost	4	1
PRODH2	19	chr19:35799990-35813299 -	19q13	lost	4	1
NPHS1	19	chr19:35825372-35851993 -	19q13	lost	4	1
KIRREL2	19	chr19:35856908-35867146 +	19q13	lost	4	1
APLP1	19	chr19:35868445-35879797 +	19q13	lost	4	1
NFKBID	19	chr19:35887952-35900662 -	19q13	lost	4	1
HCST	19	chr19:35902480-35904271 +	19q13	lost	4	1
TYROBP	19	chr19:35904401-35908309 -	19q13	lost	4	1
LRFN3	19	chr19:35937120-35945195 +	19q13	lost	4	1
SDHAF1	19	chr19:35995188-35996318 +	19q13	lost	4	1
SYNE4	19	chr19:36003299-36008793 -	19q13	lost	4	1
ALKBH6	19	chr19:36009121-36014239 -	19q13	lost	4	1
CLIP3	19	chr19:36014660-36032895 -	19q13	lost	4	1
LOC101927572	19	chr19:36014499-36051117 +	19q13	lost	4	1
THAP8	19	chr19:36034985-36054762 -	19q13	lost	4	1
WDR62	19	chr19:36054881-36105110 +	19q13	lost	4	1
OVOL3	19	chr19:36111203-36113711 +	19q13	lost	4	1
POLR2I	19	chr19:36113709-36115304 -	19q13	lost	4	1
TBCB	19	chr19:36115758-36125948 +	19q13	lost	4	1
CAPNS1	19	chr19:36139926-36150353 +	19q13	lost	4	1
COX7A1	19	chr19:36150922-36152869 -	19q13	lost	4	1
ZNF565	19	chr19:36182060-36214673 -	19q13	lost	4	1
ZNF146	19	chr19:36214602-36238773 +	19q13	lost	4	1
LOC100134317	19	chr19:36311343-36312668 +	19q13	lost	4	1
LINC00665	19	chr19:36313061-36331718 -	19q13	lost	4	1
ZFP14	19	chr19:36334453-36379203 -	19q13	lost	4	1
ZFP82	19	chr19:36388630-36418674 -	19q13	lost	4	1
LOC644189	19	chr19:36421174-36422897 +	19q13	lost	4	1
ZNF566	19	chr19:36445119-36489435 -	19q13	lost	4	1
LOC728752	19	chr19:36489627-36491040 +	19q13	lost	4	1
ZNF260	19	chr19:36510687-36528346 -	19q13	lost	4	1
ZNF529	19	chr19:36543615-36573295 -	19q13	lost	4	1
ZNF529-AS1	19	chr19:36573070-36577915 +	19q13	lost	4	1
ZNF382	19	chr19:36605305-36628597 +	19q13	lost	4	1
ZNF461	19	chr19:36636621-36666853 -	19q13	lost	4	1
LINC01534	19	chr19:36685439-36687449 -	19q13	lost	4	1
ZNF567	19	chr19:36687612-36721336 +	19q13	lost	4	1
ZNF850	19	chr19:36743478-36772814 -	19q13	lost	4	1
LOC728485	19	chr19:36773118-36777078 +	19q13	lost	4	1
ZNF790-AS1	19	chr19:36797563-36828111 +	19q13	lost	4	1
ZNF790	19	chr19:36818322-36838384 -	19q13	lost	4	1
ZNF345	19	chr19:36850358-36879575 +	19q13	lost	4	1
ZNF829	19	chr19:36888124-36916021 -	19q13	lost	4	1
ZNF568	19	chr19:36916329-36952743 +	19q13	lost	4	1
ZNF420	19	chr19:37078222-37130366 +	19q13	lost	4	1
ZNF585A	19	chr19:37147438-37172436 -	19q13	lost	4	1
ZNF585B	19	chr19:37181579-37210549 -	19q13	lost	4	1
ZNF383	19	chr19:37226464-37243924 +	19q13	lost	4	1
LINC01535	19	chr19:37251885-37265535 +	19q13	lost	4	1
LOC284412	19	chr19:37265939-37269010 -	19q13	lost	4	1
ZNF527	19	chr19:37371157-37393064 +	19q13	lost	4	1
ZNF569	19	chr19:37411158-37467437 -	19q13	lost	4	1
ZNF570	19	chr19:37469058-37488652 +	19q13	lost	4	1
ZNF793-AS1	19	chr19:37497161-37507087 -	19q13	lost	4	1
ZNF793	19	chr19:37506939-37543337 +	19q13	lost	4	1
ZNF571-AS1	19	chr19:37551371-37587347 +	19q13	lost	4	1
ZNF571	19	chr19:37564253-37594792 -	19q13	lost	4	1
ZNF540	19	chr19:37551371-37614178 +	19q13	lost	4	1
ZFP30	19	chr19:37631009-37655465 -	19q13	lost	4	1
ZNF781	19	chr19:37667749-37692315 -	19q13	lost	4	1
ZNF607	19	chr19:37696363-37719790 -	19q13	lost	4	1
ZNF573	19	chr19:37738302-37779590 -	19q13	lost	4	1
LOC644554	19	chr19:37817411-37826638 +	19q13	lost	4	1
LOC100631378	19	chr19:37823723-37855196 -	19q13	lost	4	1
WDR87	19	chr19:37884823-37906706 -	19q13	lost	4	1
SIPA1L3	19	chr19:37907221-38208372 +	19q13	lost	4	1
DPF1	19	chr19:38211006-38224250 -	19q13	lost	4	1
PPP1R14A	19	chr19:38251237-38256591 -	19q13	lost	4	1
SPINT2	19	chr19:38264458-38292614 +	19q13	lost	4	1
C19orf33	19	chr19:38304161-38305006 +	19q13	lost	4	1
YIF1B	19	chr19:38303560-38315966 -	19q13	lost	4	1
KCNK6	19	chr19:38319844-38329009 +	19q13	lost	4	1
CATSPERG	19	chr19:38335803-38370949 +	19q13	lost	4	1
PSMD8	19	chr19:38374550-38383824 +	19q13	lost	4	1
GGN	19	chr19:38384352-38388028 -	19q13	lost	4	1
SPRED3	19	chr19:38390200-38399883 +	19q13	lost	4	1
FAM98C	19	chr19:38403135-38409088 +	19q13	lost	4	1
RASGRP4	19	chr19:38409058-38426305 -	19q13	lost	4	1
RYR1	19	chr19:38433700-38587564 +	19q13	lost	4	1
MAP4K1	19	chr19:38587640-38618035 -	19q13	lost	4	1
EIF3K	19	chr19:38619074-38636959 +	19q13	lost	4	1
ACTN4	19	chr19:38647616-38730532 +	19q13	lost	4	1
CAPN12	19	chr19:38730192-38744474 -	19q13	lost	4	1
LGALS7	19	chr19:38770968-38773517 -	19q13	lost	4	1
LGALS7B	19	chr19:38789210-38791754 +	19q13	lost	4	1
LGALS4	19	chr19:38801671-38813100 -	19q13	lost	4	1
ECH1	19	chr19:38815422-38831857 -	19q13	lost	4	1
HNRNPL	19	chr19:38836388-38849977 -	19q13	lost	4	1
RINL	19	chr19:38867832-38878279 -	19q13	lost	4	1
SIRT2	19	chr19:38878555-38899862 -	19q13	lost	4	1
NFKBIB	19	chr19:38899930-38908894 +	19q13	lost	4	1
CCER2	19	chr19:38908980-38912158 -	19q13	lost	4	1
SARS2	19	chr19:38915264-38930896 -	19q13	lost	4	1
MRPS12	19	chr19:38930954-38933019 +	19q13	lost	4	1
FBXO17	19	chr19:38941401-38952687 -	19q13	lost	4	1
FBXO27	19	chr19:39024021-39032596 -	19q13	lost	4	1
PAK4	19	chr19:39125780-39179406 +	19q13	lost	4	1
NCCRP1	19	chr19:39196964-39201882 +	19q13	lost	4	1
SYCN	19	chr19:39202831-39204266 -	19q13	lost	4	1
IFNL3	19	chr19:39243606-39245006 -	19q13	lost	4	1
IFNL4	19	chr19:39246314-39248856 -	19q13	lost	4	1
IFNL2	19	chr19:39268517-39270092 +	19q13	lost	4	1
IFNL1	19	chr19:39296325-39298672 +	19q13	lost	4	1
LRFN1	19	chr19:39306817-39315336 -	19q13	lost	4	1
GMFG	19	chr19:39328357-39336086 -	19q13	lost	4	1
SAMD4B	19	chr19:39342459-39384897 +	19q13	lost	4	1
PAF1	19	chr19:39385630-39391195 -	19q13	lost	4	1
MED29	19	chr19:39391303-39400637 +	19q13	lost	4	1
ZFP36	19	chr19:39406847-39409412 +	19q13	lost	4	1
MIR4530	19	chr19:39409623-39409678 -	19q13	lost	4	1
PLEKHG2	19	chr19:39413110-39428415 +	19q13	lost	4	1
RPS16	19	chr19:39433136-39435949 -	19q13	lost	4	1
SUPT5H	19	chr19:39445648-39476668 +	19q13	lost	4	1
TIMM50	19	chr19:39480412-39493784 +	19q13	lost	4	1
DLL3	19	chr19:39498917-39508481 +	19q13	lost	4	1
EID2B	19	chr19:39531533-39532867 -	19q13	lost	4	1
EID2	19	chr19:39538806-39540198 -	19q13	lost	4	1
LGALS13	19	chr19:39602529-39607474 +	19q13	lost	4	1
LOC100129935	19	chr19:39638685-39642401 +	19q13	lost	4	1
LGALS16	19	chr19:39655894-39660647 +	19q13	lost	4	1
LGALS14	19	chr19:39704306-39709448 +	19q13	lost	4	1
CLC	19	chr19:39731253-39738029 -	19q13	lost	4	1
LEUTX	19	chr19:39776594-39786135 +	19q13	lost	4	1
MIR6719	19	chr19:39829716-39829802 -	19q13	lost	4	1
DYRK1B	19	chr19:39825347-39834233 -	19q13	lost	4	1
FBL	19	chr19:39834453-39846414 -	19q13	lost	4	1
FCGBP	19	chr19:39863323-39934626 -	19q13	lost	4	1
PSMC4	19	chr19:39971005-39981764 +	19q13	lost	4	1
ZNF546	19	chr19:39997036-40021041 +	19q13	lost	4	1
ZNF780B	19	chr19:40028260-40056208 -	19q13	lost	4	1
ZNF780A	19	chr19:40069152-40090938 -	19q13	lost	4	1
MAP3K10	19	chr19:40191744-40215575 +	19q13	lost	4	1
TTC9B	19	chr19:40216058-40218399 -	19q13	lost	4	1
CNTD2	19	chr19:40222208-40226690 -	19q13	lost	4	1
AKT2	19	chr19:40230317-40285395 -	19q13	lost	4	1
MIR641	19	chr19:40282543-40282641 -	19q13	lost	4	1
C19orf47	19	chr19:40321060-40348409 -	19q13	lost	4	1
PLD3	19	chr19:40348425-40378490 +	19q13	lost	4	1
MIR6796	19	chr19:40369846-40369907 +	19q13	lost	4	1
HIPK4	19	chr19:40379271-40390221 -	19q13	lost	4	1
PRX	19	chr19:40393764-40413364 -	19q13	lost	4	1
SERTAD1	19	chr19:40422501-40426025 -	19q13	lost	4	1
SERTAD3	19	chr19:40440841-40444375 -	19q13	lost	4	1
BLVRB	19	chr19:40447784-40465818 -	19q13	lost	4	1
SPTBN4	19	chr19:40530488-40560752 +	19q13	lost	4	1
SHKBP1	19	chr19:40576851-40591399 +	19q13	lost	4	1
LTBP4	19	chr19:40593166-40629820 +	19q13	lost	4	1
NUMBL	19	chr19:40665906-40690658 -	19q13	lost	4	1
ITPKC	19	chr19:40717103-40740861 +	19q13	lost	4	1
C19orf54	19	chr19:40740856-40750553 -	19q13	lost	4	1
SNRPA	19	chr19:40750854-40765392 +	19q13	lost	4	1
MIA	19	chr19:40775377-40777493 +	19q13	lost	4	1
MIA-RAB4B	19	chr19:40775537-40796944 +	19q13	lost	4	1
RAB4B	19	chr19:40778219-40796944 +	19q13	lost	4	1
RAB4B-EGLN2	19	chr19:40778219-40808441 +	19q13	lost	4	1
EGLN2	19	chr19:40799143-40808441 +	19q13	lost	4	1
CYP2A6	19	chr19:40843538-40850447 -	19q13	lost	4	1
CYP2A7	19	chr19:40875439-40882752 -	19q13	lost	4	1
CYP2G1P	19	chr19:40890826-40900508 +	19q13	lost	4	1
CYP2B7P	19	chr19:40924265-40950660 +	19q13	lost	4	1
CYP2B6	19	chr19:40991299-41018396 +	19q13	lost	4	1
CYP2A13	19	chr19:41088451-41096195 +	19q13	lost	4	1
CYP2F1	19	chr19:41114432-41128381 +	19q13	lost	4	1
CYP2S1	19	chr19:41193207-41207539 +	19q13	lost	4	1
AXL	19	chr19:41219199-41261767 +	19q13	lost	4	1
HNRNPUL1	19	chr19:41262476-41307783 +	19q13	lost	4	1
CCDC97	19	chr19:41310163-41324883 +	19q13	lost	4	1
TGFB1	19	chr19:41330323-41353883 -	19q13	lost	4	1
B9D2	19	chr19:41354417-41364173 -	19q13	lost	4	1
TMEM91	19	chr19:41363966-41384082 +	19q13	lost	4	1
EXOSC5	19	chr19:41386371-41397351 -	19q13	lost	4	1
BCKDHA	19	chr19:41397789-41425005 +	19q13	lost	4	1
B3GNT8	19	chr19:41425359-41428730 -	19q13	lost	4	1
ERICH4	19	chr19:41443149-41444765 +	19q13	lost	4	1
PCAT19	19	chr19:41454170-41500649 -	19q13	lost	4	1
LINC01480	19	chr19:41535498-41536904 +	19q13	lost	4	1
CEACAM21	19	chr19:41576179-41586844 +	19q13	lost	4	1
CEACAM4	19	chr19:41618971-41627074 -	19q13	lost	4	1
CEACAM7	19	chr19:41673307-41688277 -	19q13	lost	4	1
CEACAM5	19	chr19:41708585-41730421 +	19q13	lost	4	1
CEACAM6	19	chr19:41755520-41772208 +	19q13	lost	4	1
CEACAM3	19	chr19:41796590-41811553 +	19q13	lost	4	1
LYPD4	19	chr19:41837074-41844673 -	19q13	lost	4	1
DMRTC2	19	chr19:41845023-41852329 +	19q13	lost	4	1
RPS19	19	chr19:41859918-41871416 +	19q13	lost	4	1
MIR6797	19	chr19:41869627-41869698 +	19q13	lost	4	1
CD79A	19	chr19:41877120-41881372 +	19q13	lost	4	1
ARHGEF1	19	chr19:41884379-41907452 +	19q13	lost	4	1
RABAC1	19	chr19:41956681-41959376 -	19q13	lost	4	1
ATP1A3	19	chr19:41966582-41994230 -	19q13	lost	4	1
GRIK5	19	chr19:41998316-42065805 -	19q13	lost	4	1
ZNF574	19	chr19:42076138-42081567 +	19q13	lost	4	1
POU2F2	19	chr19:42086110-42132473 -	19q13	lost	4	1
MIR4323	19	chr19:42133445-42133513 -	19q13	lost	4	1
LOC100505622	19	chr19:42132629-42137099 +	19q13	lost	4	1
DEDD2	19	chr19:42198593-42217792 -	19q13	lost	4	1
ZNF526	19	chr19:42220271-42227053 +	19q13	lost	4	1
GSK3A	19	chr19:42230186-42242584 -	19q13	lost	4	1
ERF	19	chr19:42247561-42255164 -	19q13	lost	4	1
CIC	19	chr19:42284665-42295796 +	19q13	lost	4	1
PAFAH1B3	19	chr19:42297033-42302644 -	19q13	lost	4	1
PRR19	19	chr19:42302132-42310821 +	19q13	lost	4	1
TMEM145	19	chr19:42313325-42325062 +	19q13	lost	4	1
MIR8077	19	chr19:42351131-42351205 +	19q13	lost	4	1
MEGF8	19	chr19:42325609-42378769 +	19q13	lost	4	1
CNFN	19	chr19:42387019-42390292 -	19q13	lost	4	1
LOC101930071	19	chr19:42397128-42408452 +	19q13	lost	4	1
LIPE	19	chr19:42401507-42427426 -	19q13	lost	4	1
CXCL17	19	chr19:42428538-42443048 -	19q13	lost	4	1
CEACAM1	19	chr19:42507306-42528509 -	19q13	lost	4	1
LIPE-AS1	19	chr19:42397148-42652355 +	19q13	lost	4	1
CEACAM8	19	chr19:42580243-42594930 -	19q13	lost	4	1
PSG3	19	chr19:42721642-42740516 -	19q13	lost	4	1
PSG8	19	chr19:42754233-42765679 -	19q13	lost	4	1
PSG1	19	chr19:42867206-42879719 -	19q13	lost	4	1
PSG6	19	chr19:42903616-42917924 -	19q13	lost	4	1
PSG7	19	chr19:42924132-42937178 -	19q13	lost	4	1
PSG11	19	chr19:43007657-43026479 -	19q13	lost	4	1
PSG2	19	chr19:43064210-43082741 -	19q13	lost	4	1
PSG5	19	chr19:43167743-43186536 -	19q13	lost	4	1
PSG4	19	chr19:43192702-43205774 -	19q13	lost	4	1
LOC284344	19	chr19:43211791-43248646 -	19q13	lost	4	1
PSG9	19	chr19:43253282-43269563 -	19q13	lost	4	1
PRG1	19	chr19:43349056-43349548 +	19q13	lost	4	1
CD177	19	chr19:43353659-43363172 +	19q13	lost	4	1
TEX101	19	chr19:43388611-43418615 +	19q13	lost	4	1
LYPD3	19	chr19:43460794-43465679 -	19q13	lost	4	1
PHLDB3	19	chr19:43475103-43504833 -	19q13	lost	4	1
ETHE1	19	chr19:43506719-43527256 -	19q13	lost	4	1
ZNF575	19	chr19:43533188-43536132 +	19q13	lost	4	1
XRCC1	19	chr19:43543312-43575578 -	19q13	lost	4	1
PINLYP	19	chr19:43580606-43582104 +	19q13	lost	4	1
IRGQ	19	chr19:43584367-43596135 -	19q13	lost	4	1
ZNF576	19	chr19:43596392-43600435 +	19q13	lost	4	1
SRRM5	19	chr19:43612101-43614498 +	19q13	lost	4	1
ZNF428	19	chr19:43607224-43619862 -	19q13	lost	4	1
CADM4	19	chr19:43622370-43639839 -	19q13	lost	4	1
PLAUR	19	chr19:43648571-43670346 -	19q13	lost	4	1
IRGC	19	chr19:43716062-43720017 +	19q13	lost	4	1
SMG9	19	chr19:43727997-43755036 -	19q13	lost	4	1
KCNN4	19	chr19:43766533-43781257 -	19q13	lost	4	1
LYPD5	19	chr19:43795927-43820656 -	19q13	lost	4	1
ZNF283	19	chr19:43827321-43848898 +	19q13	lost	4	1
ZNF404	19	chr19:43872363-43880136 -	19q13	lost	4	1
LOC100505715	19	chr19:43891804-43901803 -	19q13	lost	4	1
ZNF45	19	chr19:43912624-43935259 -	19q13	lost	4	1
ZNF221	19	chr19:43951245-43967600 +	19q13	lost	4	1
ZNF155	19	chr19:43984170-43998325 +	19q13	lost	4	1
LOC101928063	19	chr19:43996896-44002870 -	19q13	lost	4	1
ZNF230	19	chr19:44002925-44013920 +	19q13	lost	4	1
ZNF222	19	chr19:44025342-44033109 +	19q13	lost	4	1
ZNF223	19	chr19:44052011-44067994 +	19q13	lost	4	1
ZNF284	19	chr19:44072144-44089613 +	19q13	lost	4	1
ZNF224	19	chr19:44094329-44109830 +	19q13	lost	4	1
LOC100379224	19	chr19:44105339-44113183 -	19q13	lost	4	1
ZNF225	19	chr19:44113362-44134816 +	19q13	lost	4	1
ZNF234	19	chr19:44141557-44160309 +	19q13	lost	4	1
ZNF226	19	chr19:44165155-44177685 +	19q13	lost	4	1
ZNF227	19	chr19:44212528-44237268 +	19q13	lost	4	1
ZNF233	19	chr19:44259914-44275317 +	19q13	lost	4	1
ZNF235	19	chr19:44286348-44305025 -	19q13	lost	4	1
ZNF112	19	chr19:44326553-44356704 -	19q13	lost	4	1
ZNF285	19	chr19:44385646-44401611 -	19q13	lost	4	1
ZNF229	19	chr19:44426251-44448477 -	19q13	lost	4	1
ZNF180	19	chr19:44474428-44500523 -	19q13	lost	4	1
CEACAM20	19	chr19:44506159-44529525 -	19q13	lost	4	1
CEACAM22P	19	chr19:44537058-44556917 -	19q13	lost	4	1
IGSF23	19	chr19:44613630-44636781 +	19q13	lost	4	1
MIR4531	19	chr19:44653686-44653732 -	19q13	lost	4	1
PVR	19	chr19:44643798-44666160 +	19q13	lost	4	1
CEACAM19	19	chr19:44671452-44684355 +	19q13	lost	4	1
CEACAM16	19	chr19:44699151-44710714 +	19q13	lost	4	1
BCL3	19	chr19:44748721-44760044 +	19q13	lost	4	1
MIR8085	19	chr19:44758657-44758721 +	19q13	lost	4	1
CBLC	19	chr19:44777890-44800652 +	19q13	lost	4	1
BCAM	19	chr19:44809059-44821421 +	19q13	lost	4	1
TOMM40	19	chr19:44891220-44903689 +	19q13	lost	4	1
APOE	19	chr19:44905749-44909395 +	19q13	lost	4	1
APOC1	19	chr19:44914555-44919349 +	19q13	lost	4	1
APOC1P1	19	chr19:44926803-44931386 +	19q13	lost	4	1
APOC4	19	chr19:44942238-44945496 +	19q13	lost	4	1
APOC4-APOC2	19	chr19:44942238-44949565 +	19q13	lost	4	1
APOC2	19	chr19:44945982-44949566 +	19q13	lost	4	1
CLPTM1	19	chr19:44955224-44993346 +	19q13	lost	4	1
RELB	19	chr19:45001449-45038198 +	19q13	lost	4	1
CLASRP	19	chr19:45039040-45070956 +	19q13	lost	4	1
ZNF296	19	chr19:45071500-45076588 -	19q13	lost	4	1
GEMIN7	19	chr19:45079272-45091524 +	19q13	lost	4	1
PPP1R37	19	chr19:45093173-45147285 +	19q13	lost	4	1
NKPD1	19	chr19:45149750-45160150 -	19q13	lost	4	1
TRAPPC6A	19	chr19:45162928-45178243 -	19q13	lost	4	1
BLOC1S3	19	chr19:45178745-45181801 +	19q13	lost	4	1
EXOC3L2	19	chr19:45212377-45234211 -	19q13	lost	4	1
MARK4	19	chr19:45251258-45305283 +	19q13	lost	4	1
CKM	19	chr19:45306413-45322977 -	19q13	lost	4	1
KLC3	19	chr19:45340740-45351520 +	19q13	lost	4	1
ERCC2	19	chr19:45358761-45370587 -	19q13	lost	4	1
PPP1R13L	19	chr19:45379634-45405054 -	19q13	lost	4	1
CD3EAP	19	chr19:45406209-45410766 +	19q13	lost	4	1
ERCC1	19	chr19:45413434-45423562 -	19q13	lost	4	1
FOSB	19	chr19:45467995-45475179 +	19q13	lost	4	1
RTN2	19	chr19:45485288-45493245 -	19q13	lost	4	1
PPM1N	19	chr19:45498473-45502506 +	19q13	lost	4	1
VASP	19	chr19:45507430-45526982 +	19q13	lost	4	1
OPA3	19	chr19:45546281-45584864 -	19q13	lost	4	1
GPR4	19	chr19:45589765-45602208 -	19q13	lost	4	1
EML2	19	chr19:45609400-45639427 -	19q13	lost	4	1
MIR330	19	chr19:45638994-45639087 -	19q13	lost	4	1
MIR642B	19	chr19:45674932-45675008 -	19q13	lost	4	1
MIR642A	19	chr19:45674928-45675024 +	19q13	lost	4	1
GIPR	19	chr19:45668244-45683724 +	19q13	lost	4	1
SNRPD2	19	chr19:45687454-45691992 -	19q13	lost	4	1
QPCTL	19	chr19:45692483-45703990 +	19q13	lost	4	1
FBXO46	19	chr19:45710629-45723496 -	19q13	lost	4	1
BHMG1	19	chr19:45733251-45764539 +	19q13	lost	4	1
SIX5	19	chr19:45764785-45769239 -	19q13	lost	4	1
DMPK	19	chr19:45769709-45782557 -	19q13	lost	4	1
DMWD	19	chr19:45783006-45792802 -	19q13	lost	4	1
RSPH6A	19	chr19:45795710-45815347 -	19q13	lost	4	1
SYMPK	19	chr19:45815442-45863290 -	19q13	lost	4	1
FOXA3	19	chr19:45864260-45873797 +	19q13	lost	4	1
IRF2BP1	19	chr19:45883607-45886170 -	19q13	lost	4	1
MYPOP	19	chr19:45890023-45902604 -	19q13	lost	4	1
NANOS2	19	chr19:45913215-45914778 -	19q13	lost	4	1
NOVA2	19	chr19:45933734-45973399 -	19q13	lost	4	1
CCDC61	19	chr19:45995461-46018616 +	19q13	lost	4	1
MIR769	19	chr19:46018932-46019049 +	19q13	lost	4	1
PGLYRP1	19	chr19:46019155-46023298 -	19q13	lost	4	1
IGFL4	19	chr19:46039748-46041016 -	19q13	lost	4	1
IGFL3	19	chr19:46120071-46124674 -	19q13	lost	4	1
IGFL2	19	chr19:46148243-46161304 +	19q13	lost	4	1
IGFL1	19	chr19:46229752-46231243 +	19q13	lost	4	1
HIF3A	19	chr19:46298376-46338540 +	19q13	lost	4	1
PPP5C	19	chr19:46346994-46390975 +	19q13	lost	4	1
CCDC8	19	chr19:46410329-46413564 -	19q13	lost	4	1
PPP5D1	19	chr19:46518679-46601200 -	19q13	lost	4	1
CALM3	19	chr19:46601150-46610782 +	19q13	lost	4	1
PTGIR	19	chr19:46620468-46625097 -	19q13	lost	4	1
GNG8	19	chr19:46634076-46634682 -	19q13	lost	4	1
DACT3	19	chr19:46647612-46661138 -	19q13	lost	4	1
DACT3-AS1	19	chr19:46660364-46677456 +	19q13	lost	4	1
PRKD2	19	chr19:46674316-46717127 -	19q13	lost	4	1
MIR320E	19	chr19:46709293-46709345 -	19q13	lost	4	1
STRN4	19	chr19:46719511-46746463 -	19q13	lost	4	1
FKRP	19	chr19:46746046-46758575 +	19q13	lost	4	1
SLC1A5	19	chr19:46774883-46788585 -	19q13	lost	4	1
SNAR-E	19	chr19:46830585-46830704 -	19q13	lost	4	1
AP2S1	19	chr19:46838158-46850995 -	19q13	lost	4	1
ARHGAP35	19	chr19:46918676-47005076 +	19q13	lost	4	1
NPAS1	19	chr19:47019844-47045775 +	19q13	lost	4	1
TMEM160	19	chr19:47045909-47048624 -	19q13	lost	4	1
ZC3H4	19	chr19:47064190-47113752 -	19q13	lost	4	1
SAE1	19	chr19:47130823-47210636 +	19q13	lost	4	1
BBC3	19	chr19:47220822-47231194 -	19q13	lost	4	1
MIR3190	19	chr19:47226942-47227021 +	19q13	lost	4	1
MIR3191	19	chr19:47226944-47227019 -	19q13	lost	4	1
CCDC9	19	chr19:47256474-47271953 +	19q13	lost	4	1
INAFM1	19	chr19:47274885-47275723 +	19q13	lost	4	1
C5AR1	19	chr19:47309847-47322070 +	19q13	lost	4	1
C5AR2	19	chr19:47337005-47342015 +	19q13	lost	4	1
DHX34	19	chr19:47349281-47382704 +	19q13	lost	4	1
MEIS3	19	chr19:47403118-47419528 -	19q13	lost	4	1
SLC8A2	19	chr19:47428022-47472050 -	19q13	lost	4	1
KPTN	19	chr19:47475141-47484264 -	19q13	lost	4	1
NAPA-AS1	19	chr19:47484282-47501597 +	19q13	lost	4	1
NAPA	19	chr19:47487634-47515258 -	19q13	lost	4	1
ZNF541	19	chr19:47520685-47573112 -	19q13	lost	4	1
EHD2	19	chr19:47713344-47743134 +	19q13	lost	4	1
SNORD23	19	chr19:47755853-47755962 +	19q13	lost	4	1
TPRX1	19	chr19:47801243-47803604 -	19q13	lost	4	1
CRX	19	chr19:47821840-47843329 +	19q13	lost	4	1
SULT2A1	19	chr19:47870466-47886397 -	19q13	lost	4	1
SNAR-A12	19	chr19:47907678-47907799 +	19q13	lost	4	1
SNAR-A13	19	chr19:47907678-47907799 +	19q13	lost	4	1
SNAR-C1	19	chr19:47913051-47913170 +	19q13	lost	4	1
SNAR-C2	19	chr19:47913051-47913170 +	19q13	lost	4	1
SNAR-C5	19	chr19:47913051-47913170 +	19q13	lost	4	1
SNAR-A1	19	chr19:47918429-47918550 +	19q13	lost	4	1
SNAR-A2	19	chr19:47918429-47918550 +	19q13	lost	4	1
SNAR-A3	19	chr19:47923779-47923899 +	19q13	lost	4	1
SNAR-A4	19	chr19:47923779-47923899 +	19q13	lost	4	1
SNAR-A5	19	chr19:47923779-47923899 +	19q13	lost	4	1
SNAR-A6	19	chr19:47923779-47923899 +	19q13	lost	4	1
SNAR-A7	19	chr19:47923779-47923899 +	19q13	lost	4	1
SNAR-A8	19	chr19:47923779-47923899 +	19q13	lost	4	1
SNAR-A9	19	chr19:47923779-47923899 +	19q13	lost	4	1
SNAR-A10	19	chr19:47923779-47923899 +	19q13	lost	4	1
SNAR-A11	19	chr19:47923779-47923899 +	19q13	lost	4	1
SNAR-A14	19	chr19:47923779-47923899 +	19q13	lost	4	1
SNAR-C4	19	chr19:47939541-47939660 +	19q13	lost	4	1
SNAR-C3	19	chr19:47950296-47950414 +	19q13	lost	4	1
BSPH1	19	chr19:47968046-47992170 -	19q13	lost	4	1
ELSPBP1	19	chr19:47994651-48025153 +	19q13	lost	4	1
CABP5	19	chr19:48029383-48044054 -	19q13	lost	4	1
PLA2G4C	19	chr19:48047843-48110852 -	19q13	lost	4	1
LIG1	19	chr19:48115445-48170603 -	19q13	lost	4	1
CARD8	19	chr19:48208086-48255946 -	19q13	lost	4	1
ZNF114	19	chr19:48270099-48287608 +	19q13	lost	4	1
CCDC114	19	chr19:48296452-48319499 -	19q13	lost	4	1
EMP3	19	chr19:48325372-48330553 +	19q13	lost	4	1
TMEM143	19	chr19:48332356-48364237 -	19q13	lost	4	1
SYNGR4	19	chr19:48364394-48376377 +	19q13	lost	4	1
KDELR1	19	chr19:48382570-48391553 -	19q13	lost	4	1
GRIN2D	19	chr19:48394875-48444931 +	19q13	lost	4	1
GRWD1	19	chr19:48445773-48453907 +	19q13	lost	4	1
KCNJ14	19	chr19:48455707-48466110 +	19q13	lost	4	1
CYTH2	19	chr19:48469208-48482314 +	19q13	lost	4	1
LMTK3	19	chr19:48485271-48513189 -	19q13	lost	4	1
SULT2B1	19	chr19:48552172-48599427 +	19q13	lost	4	1
FAM83E	19	chr19:48600600-48613437 -	19q13	lost	4	1
SPACA4	19	chr19:48606743-48607714 +	19q13	lost	4	1
RPL18	19	chr19:48615327-48619418 -	19q13	lost	4	1
SPHK2	19	chr19:48619291-48630406 +	19q13	lost	4	1
DBP	19	chr19:48630560-48637550 -	19q13	lost	4	1
CA11	19	chr19:48637942-48646312 -	19q13	lost	4	1
SEC1P	19	chr19:48638039-48682245 +	19q13	lost	4	1
NTN5	19	chr19:48661407-48673081 -	19q13	lost	4	1
FUT2	19	chr19:48695971-48705934 +	19q13	lost	4	1
MAMSTR	19	chr19:48712998-48716957 -	19q13	lost	4	1
RASIP1	19	chr19:48720585-48740713 -	19q13	lost	4	1
IZUMO1	19	chr19:48740888-48746909 -	19q13	lost	4	1
FUT1	19	chr19:48748011-48753660 -	19q13	lost	4	1
FGF21	19	chr19:48755559-48758330 +	19q13	lost	4	1
BCAT2	19	chr19:48795062-48811063 -	19q13	lost	4	1
HSD17B14	19	chr19:48813017-48836677 -	19q13	lost	4	1
PLEKHA4	19	chr19:48837097-48868627 -	19q13	lost	4	1
PPP1R15A	19	chr19:48872392-48876062 +	19q13	lost	4	1
TULP2	19	chr19:48880965-48898739 -	19q13	lost	4	1
NUCB1	19	chr19:48900050-48923283 +	19q13	lost	4	1
NUCB1-AS1	19	chr19:48910930-48918891 -	19q13	lost	4	1
DHDH	19	chr19:48933682-48944969 +	19q13	lost	4	1
BAX	19	chr19:48954860-48961798 +	19q13	lost	4	1
FTL	19	chr19:48965309-48966879 +	19q13	lost	4	1
GYS1	19	chr19:48968125-48993353 -	19q13	lost	4	1
RUVBL2	19	chr19:48993448-49015995 +	19q13	lost	4	1
MIR6798	19	chr19:49009906-49009972 +	19q13	lost	4	1
LHB	19	chr19:49015980-49017090 -	19q13	lost	4	1
LOC101059948	19	chr19:49018248-49019484 -	19q13	lost	4	1
SNAR-G2	19	chr19:49031669-49031787 -	19q13	lost	4	1
CGB2	19	chr19:49031873-49033238 +	19q13	lost	4	1
CGB1	19	chr19:49035569-49036934 -	19q13	lost	4	1
SNAR-G1	19	chr19:49037020-49037147 +	19q13	lost	4	1
CGB5	19	chr19:49043845-49045311 +	19q13	lost	4	1
CGB8	19	chr19:49047638-49049111 -	19q13	lost	4	1
CGB7	19	chr19:49054274-49055740 -	19q13	lost	4	1
NTF4	19	chr19:49061140-49063867 -	19q13	lost	4	1
KCNA7	19	chr19:49067418-49072941 -	19q13	lost	4	1
SNRNP70	19	chr19:49085140-49108613 +	19q13	lost	4	1
LIN7B	19	chr19:49114361-49118460 +	19q13	lost	4	1
C19orf73	19	chr19:49118397-49119140 -	19q13	lost	4	1
PPFIA3	19	chr19:49119389-49151030 +	19q13	lost	4	1
HRC	19	chr19:49151199-49155424 -	19q13	lost	4	1
TRPM4	19	chr19:49157759-49211841 +	19q13	lost	4	1
SLC6A16	19	chr19:49289635-49325217 -	19q13	lost	4	1
MIR4324	19	chr19:49308797-49308868 -	19q13	lost	4	1
CD37	19	chr19:49335420-49340604 +	19q13	lost	4	1
TEAD2	19	chr19:49340596-49362457 -	19q13	lost	4	1
DKKL1	19	chr19:49363785-49375116 +	19q13	lost	4	1
LOC101928295	19	chr19:49368705-49388081 -	19q13	lost	4	1
CCDC155	19	chr19:49388218-49417999 +	19q13	lost	4	1
PTH2	19	chr19:49422414-49423441 -	19q13	lost	4	1
GFY	19	chr19:49426431-49428818 +	19q13	lost	4	1
SLC17A7	19	chr19:49429398-49441551 -	19q13	lost	4	1
PIH1D1	19	chr19:49446293-49451858 -	19q13	lost	4	1
ALDH16A1	19	chr19:49453216-49471048 +	19q13	lost	4	1
FLT3LG	19	chr19:49474209-49486231 +	19q13	lost	4	1
RPL13A	19	chr19:49487554-49492307 +	19q13	lost	4	1
SNORD32A	19	chr19:49489966-49490047 +	19q13	lost	4	1
SNORD33	19	chr19:49490617-49490699 +	19q13	lost	4	1
SNORD34	19	chr19:49490907-49490972 +	19q13	lost	4	1
SNORD35A	19	chr19:49491175-49491260 +	19q13	lost	4	1
SNORD35B	19	chr19:49497719-49497805 +	19q13	lost	4	1
RPS11	19	chr19:49496365-49499712 +	19q13	lost	4	1
MIR150	19	chr19:49500785-49500868 -	19q13	lost	4	1
FCGRT	19	chr19:49513179-49526428 +	19q13	lost	4	1
RCN3	19	chr19:49527618-49543633 +	19q13	lost	4	1
NOSIP	19	chr19:49555468-49580572 -	19q13	lost	4	1
PRRG2	19	chr19:49581330-49591008 +	19q13	lost	4	1
PRR12	19	chr19:49591643-49626439 +	19q13	lost	4	1
RRAS	19	chr19:49635292-49640143 -	19q13	lost	4	1
SCAF1	19	chr19:49642125-49658649 +	19q13	lost	4	1
IRF3	19	chr19:49659569-49665875 -	19q13	lost	4	1
BCL2L12	19	chr19:49665142-49673916 +	19q13	lost	4	1
MIR5088	19	chr19:49682117-49682195 +	19q13	lost	4	1
PRMT1	19	chr19:49677152-49688450 +	19q13	lost	4	1
ADM5	19	chr19:49688685-49690990 +	19q13	lost	4	1
CPT1C	19	chr19:49691108-49713731 +	19q13	lost	4	1
TSKS	19	chr19:49739754-49763258 -	19q13	lost	4	1
AP2A1	19	chr19:49766923-49807112 +	19q13	lost	4	1
MIR6799	19	chr19:49791866-49791934 +	19q13	lost	4	1
FUZ	19	chr19:49806866-49813310 -	19q13	lost	4	1
MED25	19	chr19:49818279-49836980 +	19q13	lost	4	1
MIR6800	19	chr19:49832018-49832099 +	19q13	lost	4	1
PTOV1-AS1	19	chr19:49838646-49851676 -	19q13	lost	4	1
MIR4749	19	chr19:49854591-49854651 +	19q13	lost	4	1
PTOV1	19	chr19:49851120-49860744 +	19q13	lost	4	1
PTOV1-AS2	19	chr19:49856465-49859289 -	19q13	lost	4	1
PNKP	19	chr19:49861203-49867565 -	19q13	lost	4	1
AKT1S1	19	chr19:49869033-49877387 -	19q13	lost	4	1
TBC1D17	19	chr19:49877425-49888750 +	19q13	lost	4	1
MIR4750	19	chr19:49888175-49888230 +	19q13	lost	4	1
IL4I1	19	chr19:49889656-49929539 -	19q13	lost	4	1
NUP62	19	chr19:49906826-49929531 -	19q13	lost	4	1
ATF5	19	chr19:49928702-49933936 +	19q13	lost	4	1
MIR4751	19	chr19:49933064-49933137 +	19q13	lost	4	1
SIGLEC11	19	chr19:49948993-49961172 -	19q13	lost	4	1
SIGLEC16	19	chr19:49969600-49975819 +	19q13	lost	4	1
VRK3	19	chr19:49976467-50025548 -	19q13	lost	4	1
ZNF473	19	chr19:50025893-50048774 +	19q13	lost	4	1
SNAR-B1	19	chr19:50133745-50133864 -	19q13	lost	4	1
SNAR-B2	19	chr19:50133745-50133864 -	19q13	lost	4	1
SNAR-D	19	chr19:50140202-50140320 -	19q13	lost	4	1
IZUMO2	19	chr19:50152548-50163281 -	19q13	lost	4	1
MYH14	19	chr19:50203628-50310544 +	19q13	lost	4	1
KCNC3	19	chr19:50315508-50329377 -	19q13	lost	4	1
NAPSB	19	chr19:50333800-50344748 -	19q13	lost	4	1
NAPSA	19	chr19:50358472-50365830 -	19q13	lost	4	1
NR1H2	19	chr19:50376423-50383028 +	19q13	lost	4	1
POLD1	19	chr19:50384323-50418018 +	19q13	lost	4	1
SPIB	19	chr19:50418938-50431052 +	19q13	lost	4	1
MYBPC2	19	chr19:50432903-50466326 +	19q13	lost	4	1
FAM71E1	19	chr19:50466785-50476746 -	19q13	lost	4	1
EMC10	19	chr19:50476477-50483526 +	19q13	lost	4	1
JOSD2	19	chr19:50505997-50511159 -	19q13	lost	4	1
ASPDH	19	chr19:50511600-50513885 -	19q13	lost	4	1
LRRC4B	19	chr19:50516893-50551042 -	19q13	lost	4	1
SNAR-F	19	chr19:50604963-50605085 +	19q13	lost	4	1
SYT3	19	chr19:50621977-50638045 -	19q13	lost	4	1
C19orf81	19	chr19:50649445-50659310 +	19q13	lost	4	1
SHANK1	19	chr19:50659257-50719783 -	19q13	lost	4	1
CLEC11A	19	chr19:50723348-50725724 +	19q13	lost	4	1
GPR32	19	chr19:50770464-50771732 +	19q13	lost	4	1
SNORD88B	19	chr19:50799029-50799125 -	19q13	lost	4	1
SNORD88A	19	chr19:50799439-50799535 -	19q13	lost	4	1
C19orf48	19	chr19:50797693-50804853 -	19q13	lost	4	1
SNORD88C	19	chr19:50802325-50802421 -	19q13	lost	4	1
KLK1	19	chr19:50819146-50823787 -	19q13	lost	4	1
KLK15	19	chr19:50825289-50831523 -	19q13	lost	4	1
KLK3	19	chr19:50854915-50860764 +	19q13	lost	4	1
KLK2	19	chr19:50873433-50880567 +	19q13	lost	4	1
KLKP1	19	chr19:50882096-50896398 -	19q13	lost	4	1
KLK4	19	chr19:50906352-50910738 -	19q13	lost	4	1
KLK5	19	chr19:50943303-50953088 -	19q13	lost	4	1
KLK6	19	chr19:50958631-50969673 -	19q13	lost	4	1
KLK7	19	chr19:50976479-50983815 -	19q13	lost	4	1
KLK8	19	chr19:50996008-51001702 -	19q13	lost	4	1
KLK9	19	chr19:51002513-51009634 -	19q13	lost	4	1
KLK10	19	chr19:51012744-51019698 -	19q13	lost	4	1
KLK11	19	chr19:51022231-51027646 -	19q13	lost	4	1
KLK12	19	chr19:51029092-51034892 -	19q13	lost	4	1
KLK13	19	chr19:51055626-51065110 -	19q13	lost	4	1
KLK14	19	chr19:51077973-51084210 -	19q13	lost	4	1
CTU1	19	chr19:51097606-51108390 -	19q13	lost	4	1
SIGLEC9	19	chr19:51124880-51130310 +	19q13	lost	4	1
SIGLEC7	19	chr19:51142301-51153526 +	19q13	lost	4	1
LOC101928517	19	chr19:51152923-51181966 -	19q13	lost	4	1
SIGLEC17P	19	chr19:51167328-51173524 +	19q13	lost	4	1
MIR8074	19	chr19:51206929-51207009 -	19q13	lost	4	1
CD33	19	chr19:51225079-51240019 +	19q13	lost	4	1
SIGLECL1	19	chr19:51257710-51269328 +	19q13	lost	4	1
IGLON5	19	chr19:51311848-51330868 +	19q13	lost	4	1
VSIG10L	19	chr19:51331536-51342124 -	19q13	lost	4	1
ETFB	19	chr19:51345155-51366418 -	19q13	lost	4	1
CLDND2	19	chr19:51367098-51369003 -	19q13	lost	4	1
NKG7	19	chr19:51371620-51372706 -	19q13	lost	4	1
LIM2	19	chr19:51379909-51387956 -	19q13	lost	4	1
C19orf84	19	chr19:51388289-51390574 -	19q13	lost	4	1
SIGLEC10	19	chr19:51410021-51417803 -	19q13	lost	4	1
LOC100129083	19	chr19:51415724-51418196 +	19q13	lost	4	1
SIGLEC8	19	chr19:51450997-51458454 -	19q13	lost	4	1
CEACAM18	19	chr19:51478643-51490605 +	19q13	lost	4	1
SIGLEC12	19	chr19:51491227-51501789 -	19q13	lost	4	1
SIGLEC6	19	chr19:51517819-51531856 -	19q13	lost	4	1
ZNF175	19	chr19:51571237-51589738 +	19q13	lost	4	1
LINC01530	19	chr19:51591783-51594380 -	19q13	lost	4	1
SIGLEC5	19	chr19:51611503-51630474 -	19q13	lost	4	1
SIGLEC14	19	chr19:51642553-51646879 -	19q13	lost	4	1
SPACA6P-AS	19	chr19:51685363-51693456 -	19q13	lost	4	1
MIR99B	19	chr19:51692612-51692681 +	19q13	lost	4	1
MIRLET7E	19	chr19:51692786-51692864 +	19q13	lost	4	1
MIR125A	19	chr19:51693254-51693339 +	19q13	lost	4	1
HAS1	19	chr19:51713112-51723992 -	19q13	lost	4	1
FPR1	19	chr19:51745773-51751897 -	19q13	lost	4	1
FPR2	19	chr19:51763389-51770526 +	19q13	lost	4	1
FPR3	19	chr19:51795146-51826190 +	19q13	lost	4	1
ZNF577	19	chr19:51871296-51887976 -	19q13	lost	4	1
ZNF649-AS1	19	chr19:51888025-51900464 +	19q13	lost	4	1
ZNF649	19	chr19:51889235-51905052 -	19q13	lost	4	1
ZNF613	19	chr19:51927435-51945758 +	19q13	lost	4	1
ZNF350-AS1	19	chr19:51949134-51981367 +	19q13	lost	4	1
ZNF350	19	chr19:51964340-51986826 -	19q13	lost	4	1
ZNF615	19	chr19:51991334-52008230 -	19q13	lost	4	1
ZNF614	19	chr19:52013324-52028427 -	19q13	lost	4	1
ZNF432	19	chr19:52031379-52049124 -	19q13	lost	4	1
ZNF841	19	chr19:52058100-52094271 -	19q13	lost	4	1
ZNF616	19	chr19:52113091-52139938 -	19q13	lost	4	1
ZNF836	19	chr19:52154107-52171683 -	19q13	lost	4	1
PPP2R1A	19	chr19:52189802-52226425 +	19q13	lost	4	1
MIR6801	19	chr19:52222020-52222098 +	19q13	lost	4	1
ZNF766	19	chr19:52269571-52292723 +	19q13	lost	4	1
MIR643	19	chr19:52281797-52281890 +	19q13	lost	4	1
ZNF480	19	chr19:52297169-52325927 +	19q13	lost	4	1
ZNF610	19	chr19:52345429-52367123 +	19q13	lost	4	1
ZNF880	19	chr19:52369917-52385793 +	19q13	lost	4	1
ZNF528-AS1	19	chr19:52388840-52397757 -	19q13	lost	4	1
ZNF528	19	chr19:52397868-52418404 +	19q13	lost	4	1
ZNF534	19	chr19:52428971-52442505 +	19q13	lost	4	1
ZNF578	19	chr19:52453576-52516878 +	19q13	lost	4	1
ZNF808	19	chr19:52527668-52556050 +	19q13	lost	4	1
ZNF701	19	chr19:52570273-52587174 +	19q13	lost	4	1
ZNF83	19	chr19:52612365-52638391 -	19q13	lost	4	1
ZNF611	19	chr19:52702813-52729882 -	19q13	lost	4	1
ZNF600	19	chr19:52764813-52786791 -	19q13	lost	4	1
ZNF28	19	chr19:52797408-52821669 -	19q13	lost	4	1
ZNF468	19	chr19:52838532-52857649 -	19q13	lost	4	1
ZNF320	19	chr19:52876172-52897694 -	19q13	lost	4	1
ZNF816-ZNF321P	19	chr19:52927135-52962911 -	19q13	lost	4	1
ZNF816	19	chr19:52949379-52962911 -	19q13	lost	4	1
ERVV-1	19	chr19:53014091-53016580 +	19q13	lost	4	1
ERVV-2	19	chr19:53044738-53051127 +	19q13	lost	4	1
ZNF160	19	chr19:53066614-53103434 -	19q13	lost	4	1
ZNF415	19	chr19:53107879-53132920 -	19q13	lost	4	1
ZNF347	19	chr19:53138704-53159069 -	19q13	lost	4	1
ZNF665	19	chr19:53163299-53193425 -	19q13	lost	4	1
ZNF677	19	chr19:53235381-53254903 -	19q13	lost	4	1
VN1R2	19	chr19:53258292-53259602 +	19q13	lost	4	1
VN1R4	19	chr19:53266760-53267665 -	19q13	lost	4	1
BIRC8	19	chr19:53289601-53291622 -	19q13	lost	4	1
ZNF845	19	chr19:53333719-53356119 +	19q13	lost	4	1
ZNF525	19	chr19:53365693-53386588 +	19q13	lost	4	1
ZNF765	19	chr19:53395133-53412009 +	19q13	lost	4	1
ZNF761	19	chr19:53446227-53450354 +	19q13	lost	4	1
ZNF813	19	chr19:53467735-53494292 +	19q13	lost	4	1
ZNF331	19	chr19:53520923-53580269 +	19q13	lost	4	1
LOC284379	19	chr19:53599631-53603497 -	19q13	lost	4	1
DPRX	19	chr19:53632056-53637009 +	19q13	lost	4	1
MIR512-1	19	chr19:53666679-53666762 +	19q13	lost	4	1
MIR512-2	19	chr19:53666673-53666770 +	19q13	lost	4	1
MIR1323	19	chr19:53671968-53672040 +	19q13	lost	4	1
MIR498	19	chr19:53674197-53674320 +	19q13	lost	4	1
MIR520E	19	chr19:53675711-53675797 +	19q13	lost	4	1
MIR515-1	19	chr19:53679003-53679085 +	19q13	lost	4	1
MIR515-2	19	chr19:53679003-53679085 +	19q13	lost	4	1
MIR519E	19	chr19:53679940-53680023 +	19q13	lost	4	1
MIR520F	19	chr19:53682159-53682245 +	19q13	lost	4	1
MIR519C	19	chr19:53686469-53686555 +	19q13	lost	4	1
MIR1283-1	19	chr19:53688481-53688567 +	19q13	lost	4	1
MIR520A	19	chr19:53690881-53690965 +	19q13	lost	4	1
MIR526B	19	chr19:53694393-53694475 +	19q13	lost	4	1
MIR519B	19	chr19:53695213-53695293 +	19q13	lost	4	1
MIR525	19	chr19:53697533-53697617 +	19q13	lost	4	1
MIR523	19	chr19:53698385-53698471 +	19q13	lost	4	1
MIR518F	19	chr19:53700015-53700101 +	19q13	lost	4	1
MIR520B	19	chr19:53701227-53701287 +	19q13	lost	4	1
MIR518B	19	chr19:53702737-53702819 +	19q13	lost	4	1
MIR526A1	19	chr19:53706252-53706336 +	19q13	lost	4	1
MIR520C	19	chr19:53707453-53707539 +	19q13	lost	4	1
MIR518C	19	chr19:53708735-53708835 +	19q13	lost	4	1
MIR524	19	chr19:53711002-53711088 +	19q13	lost	4	1
MIR517A	19	chr19:53712268-53712354 +	19q13	lost	4	1
MIR519D	19	chr19:53713347-53713434 +	19q13	lost	4	1
MIR521-2	19	chr19:53716594-53716680 +	19q13	lost	4	1
MIR520D	19	chr19:53720096-53720182 +	19q13	lost	4	1
MIR517B	19	chr19:53721076-53721142 +	19q13	lost	4	1
MIR520G	19	chr19:53722166-53722255 +	19q13	lost	4	1
MIR516B2	19	chr19:53725442-53725526 +	19q13	lost	4	1
MIR526A2	19	chr19:53726922-53726986 +	19q13	lost	4	1
MIR518E	19	chr19:53729838-53729925 +	19q13	lost	4	1
MIR518A1	19	chr19:53731006-53731090 +	19q13	lost	4	1
MIR518D	19	chr19:53734877-53734963 +	19q13	lost	4	1
MIR516B1	19	chr19:53736845-53736934 +	19q13	lost	4	1
MIR518A2	19	chr19:53739333-53739419 +	19q13	lost	4	1
MIR517C	19	chr19:53741313-53741407 +	19q13	lost	4	1
MIR520H	19	chr19:53742512-53742599 +	19q13	lost	4	1
MIR521-1	19	chr19:53748636-53748722 +	19q13	lost	4	1
MIR522	19	chr19:53751211-53751297 +	19q13	lost	4	1
MIR519A1	19	chr19:53752397-53752481 +	19q13	lost	4	1
MIR527	19	chr19:53754018-53754102 +	19q13	lost	4	1
MIR516A1	19	chr19:53756741-53756830 +	19q13	lost	4	1
MIR1283-2	19	chr19:53758232-53758318 +	19q13	lost	4	1
MIR516A2	19	chr19:53761133-53761222 +	19q13	lost	4	1
MIR519A2	19	chr19:53762344-53762430 +	19q13	lost	4	1
MIR371A	19	chr19:53787675-53787741 +	19q13	lost	4	1
MIR371B	19	chr19:53787677-53787742 -	19q13	lost	4	1
MIR372	19	chr19:53787890-53787956 +	19q13	lost	4	1
MIR373	19	chr19:53788705-53788773 +	19q13	lost	4	1
NLRP12	19	chr19:53793601-53824403 -	19q13	lost	4	1
MYADM	19	chr19:53867865-53876435 +	19q13	lost	4	1
PRKCG	19	chr19:53882184-53907647 +	19q13	lost	4	1
CACNG7	19	chr19:53912737-53943715 +	19q13	lost	4	1
CACNG8	19	chr19:53963036-53990215 +	19q13	lost	4	1
MIR935	19	chr19:53982307-53982397 +	19q13	lost	4	1
CACNG6	19	chr19:53992288-54012666 +	19q13	lost	4	1
VSTM1	19	chr19:54040826-54063953 -	19q13	lost	4	1
TARM1	19	chr19:54069895-54076545 -	19q13	lost	4	1
OSCAR	19	chr19:54094668-54102686 -	19q13	lost	4	1
NDUFA3	19	chr19:54102852-54106974 +	19q13	lost	4	1
TFPT	19	chr19:54107013-54115675 -	19q13	lost	4	1
PRPF31	19	chr19:54115410-54131719 +	19q13	lost	4	1
CNOT3	19	chr19:54137720-54155708 +	19q13	lost	4	1
LENG1	19	chr19:54155641-54159743 -	19q13	lost	4	1
TMC4	19	chr19:54160096-54173250 -	19q13	lost	4	1
MBOAT7	19	chr19:54173412-54189882 -	19q13	lost	4	1
TSEN34	19	chr19:54190268-54194536 +	19q13	lost	4	1
RPS9	19	chr19:54200858-54207647 +	19q13	lost	4	1
LILRB3	19	chr19:54216278-54223087 -	19q13	lost	4	1
LILRA6	19	chr19:54238953-54242763 -	19q13	lost	4	1
LILRB5	19	chr19:54250405-54257308 -	19q13	lost	4	1
LILRB2	19	chr19:54273821-54281178 -	19q13	lost	4	1
MIR4752	19	chr19:54282109-54282180 +	19q13	lost	4	1
LILRA5	19	chr19:54311165-54313139 -	19q13	lost	4	1
LILRA4	19	chr19:54333185-54339169 -	19q13	lost	4	1
LAIR1	19	chr19:54353624-54365114 -	19q13	lost	4	1
TTYH1	19	chr19:54415431-54436719 +	19q13	lost	4	1
LENG8	19	chr19:54449162-54462046 +	19q13	lost	4	1
LENG9	19	chr19:54461796-54463711 -	19q13	lost	4	1
CDC42EP5	19	chr19:54465025-54473290 -	19q13	lost	4	1
LAIR2	19	chr19:54502797-54510690 +	19q13	lost	4	1
LILRA2	19	chr19:54572997-54587561 +	19q13	lost	4	1
LILRA1	19	chr19:54593576-54602381 +	19q13	lost	4	1
LILRB1	19	chr19:54616930-54637530 +	19q13	lost	4	1
MIR8061	19	chr19:54645309-54645383 +	19q13	lost	4	1
LILRB4	19	chr19:54662819-54665207 +	19q13	lost	4	1
LILRP2	19	chr19:54707916-54713452 +	19q13	lost	4	1
KIR3DL3	19	chr19:54724447-54736536 +	19q13	lost	4	1
KIR2DL3	19	chr19:54738509-54753052 +	19q13	lost	4	1
LOC101928804	19	chr19:54754595-54756329 -	19q13	lost	4	1
KIR2DL1	19	chr19:54724459-54767884 +	19q13	lost	4	1
KIR2DL4	19	chr19:54803612-54814517 +	19q13	lost	4	1
KIR3DL1	19	chr19:54816438-54830778 +	19q13	lost	4	1
KIR2DS4	19	chr19:54832676-54848569 +	19q13	lost	4	1
KIR3DL2	19	chr19:54850443-54867215 +	19q13	lost	4	1
FCAR	19	chr19:54874093-54891420 +	19q13	lost	4	1
NCR1	19	chr19:54906150-54913071 +	19q13	lost	4	1
NLRP7	19	chr19:54923509-54947505 -	19q13	lost	4	1
NLRP2	19	chr19:54966342-55001142 +	19q13	lost	4	1
GP6	19	chr19:55013707-55038264 -	19q13	lost	4	1
RDH13	19	chr19:55044324-55069546 -	19q13	lost	4	1
EPS8L1	19	chr19:55075853-55087923 +	19q13	lost	4	1
PPP1R12C	19	chr19:55090913-55117600 -	19q13	lost	4	1
TNNT1	19	chr19:55132698-55149354 -	19q13	lost	4	1
TNNI3	19	chr19:55151768-55157732 -	19q13	lost	4	1
DNAAF3	19	chr19:55158661-55166722 -	19q13	lost	4	1
SYT5	19	chr19:55173101-55180352 -	19q13	lost	4	1
PTPRH	19	chr19:55181247-55209506 -	19q13	lost	4	1
TMEM86B	19	chr19:55226634-55229264 -	19q13	lost	4	1
MIR6804	19	chr19:55230885-55230952 -	19q13	lost	4	1
MIR6802	19	chr19:55239912-55239976 -	19q13	lost	4	1
PPP6R1	19	chr19:55229779-55258670 -	19q13	lost	4	1
MIR6803	19	chr19:55245186-55245250 -	19q13	lost	4	1
HSPBP1	19	chr19:55262223-55280383 -	19q13	lost	4	1
BRSK1	19	chr19:55284166-55312535 +	19q13	lost	4	1
TMEM150B	19	chr19:55312801-55325340 -	19q13	lost	4	1
COX6B2	19	chr19:55349702-55354814 -	19q13	lost	4	1
FAM71E2	19	chr19:55354908-55363252 -	19q13	lost	4	1
IL11	19	chr19:55364382-55370463 -	19q13	lost	4	1
TMEM190	19	chr19:55376826-55378246 +	19q13	lost	4	1
TMEM238	19	chr19:55379244-55384259 -	19q13	lost	4	1
MIR6805	19	chr19:55388181-55388242 +	19q13	lost	4	1
RPL28	19	chr19:55385932-55403342 +	19q13	lost	4	1
UBE2S	19	chr19:55401282-55407957 -	19q13	lost	4	1
SHISA7	19	chr19:55428738-55442863 -	19q13	lost	4	1
ISOC2	19	chr19:55452979-55461682 -	19q13	lost	4	1
ZNF628	19	chr19:55476332-55484487 +	19q13	lost	4	1
NAT14	19	chr19:55485190-55487568 +	19q13	lost	4	1
SSC5D	19	chr19:55488503-55504324 +	19q13	lost	4	1
SBK2	19	chr19:55529733-55536294 -	19q13	lost	4	1
SBK3	19	chr19:55540656-55545543 -	19q13	lost	4	1
ZNF579	19	chr19:55577525-55580845 -	19q13	lost	4	1
FIZ1	19	chr19:55591371-55599527 -	19q13	lost	4	1
ZNF524	19	chr19:55600340-55603138 +	19q13	lost	4	1
ZNF865	19	chr19:55613593-55618541 +	19q13	lost	4	1
ZNF784	19	chr19:55620741-55624575 -	19q13	lost	4	1
ZNF580	19	chr19:55641026-55643470 +	19q13	lost	4	1
ZNF581	19	chr19:55643620-55645623 +	19q13	lost	4	1
CCDC106	19	chr19:55647588-55653160 +	19q13	lost	4	1
U2AF2	19	chr19:55654050-55674716 +	19q13	lost	4	1
EPN1	19	chr19:55675195-55695767 +	19q13	lost	4	1
NLRP9	19	chr19:55708432-55738402 -	19q13	lost	4	1
RFPL4A	19	chr19:55759141-55763175 +	19q13	lost	4	1
RFPL4AL1	19	chr19:55771805-55773179 +	19q13	lost	4	1
NLRP11	19	chr19:55785397-55836762 -	19q13	lost	4	1
NLRP4	19	chr19:55836578-55881854 +	19q13	lost	4	1
NLRP13	19	chr19:55895945-55932336 -	19q13	lost	4	1
NLRP8	19	chr19:55947832-55988629 +	19q13	lost	4	1
NLRP5	19	chr19:55999726-56061808 +	19q13	lost	4	1
ZNF787	19	chr19:56102536-56121373 -	19q13	lost	4	1
ZNF444	19	chr19:56141166-56160893 +	19q13	lost	4	1
GALP	19	chr19:56176020-56185775 +	19q13	lost	4	1
ZSCAN5B	19	chr19:56189689-56193052 -	19q13	lost	4	1
ZSCAN5A	19	chr19:56221303-56230399 -	19q13	lost	4	1
ZNF582	19	chr19:56382751-56393601 -	19q13	lost	4	1
ZNF582-AS1	19	chr19:56393676-56399170 +	19q13	lost	4	1
ZNF583	19	chr19:56404325-56425031 +	19q13	lost	4	1
ZNF667	19	chr19:56439324-56477401 -	19q13	lost	4	1
ZNF471	19	chr19:56507843-56530214 +	19q13	lost	4	1
ZFP28	19	chr19:56538948-56556801 +	19q13	lost	4	1
ZNF470	19	chr19:56567521-56582894 +	19q13	lost	4	1
ZNF71	19	chr19:56595296-56624176 +	19q13	lost	4	1
SMIM17	19	chr19:56643159-56657246 +	19q13	lost	4	1
ZNF835	19	chr19:56662652-56671755 -	19q13	lost	4	1
ZIM2-AS1	19	chr19:56765322-56799646 +	19q13	lost	4	1
ZIM2	19	chr19:56774556-56840729 -	19q13	lost	4	1
PEG3-AS1	19	chr19:56812480-56813793 +	19q13	lost	4	1
PEG3	19	chr19:56810077-56840726 -	19q13	lost	4	1
MIMT1	19	chr19:56840902-56848556 +	19q13	lost	4	1
USP29	19	chr19:57120141-57131925 +	19q13	lost	4	1
ZIM3	19	chr19:57134096-57145202 -	19q13	lost	4	1
DUXA	19	chr19:57151726-57167488 -	19q13	lost	4	1
ZNF264	19	chr19:57191500-57222846 +	19q13	lost	4	1
AURKC	19	chr19:57231009-57235548 +	19q13	lost	4	1
ZNF805	19	chr19:57240685-57262738 +	19q13	lost	4	1
ZNF460	19	chr19:57280485-57294068 +	19q13	lost	4	1
ZNF543	19	chr19:57320497-57330776 +	19q13	lost	4	1
ZNF304	19	chr19:57351274-57359897 +	19q13	lost	4	1
ZNF547	19	chr19:57363435-57379557 +	19q13	lost	4	1
ZNF548	19	chr19:57389850-57402551 +	19q13	lost	4	1
ZNF17	19	chr19:57411161-57421939 +	19q13	lost	4	1
ZNF749	19	chr19:57435325-57447097 +	19q13	lost	4	1
VN1R1	19	chr19:57455174-57456739 -	19q13	lost	4	1
ZNF772	19	chr19:57469586-57477570 -	19q13	lost	4	1
ZNF419	19	chr19:57487711-57494680 +	19q13	lost	4	1
ZNF773	19	chr19:57499854-57508229 +	19q13	lost	4	1
ZNF549	19	chr19:57527325-57540876 +	19q13	lost	4	1
ZNF550	19	chr19:57541836-57559863 -	19q13	lost	4	1
ZNF416	19	chr19:57571566-57578927 -	19q13	lost	4	1
ZIK1	19	chr19:57583976-57593890 +	19q13	lost	4	1
ZNF530	19	chr19:57599885-57610098 +	19q13	lost	4	1
ZNF134	19	chr19:57614219-57624717 +	19q13	lost	4	1
ZNF211	19	chr19:57633167-57644046 +	19q13	lost	4	1
ZSCAN4	19	chr19:57668935-57679152 +	19q13	lost	4	1
ZNF551	19	chr19:57681969-57689801 +	19q13	lost	4	1
ZNF154	19	chr19:57696275-57709211 -	19q13	lost	4	1
ZNF671	19	chr19:57719751-57727627 -	19q13	lost	4	1
ZNF776	19	chr19:57746796-57758159 +	19q13	lost	4	1
ZNF586	19	chr19:57769652-57780616 +	19q13	lost	4	1
ZNF552	19	chr19:57807082-57814913 -	19q13	lost	4	1
FKBP1AP1	19	chr19:57825299-57827462 -	19q13	lost	4	1
ZNF587B	19	chr19:57830294-57846238 +	19q13	lost	4	1
ZNF587	19	chr19:57849813-57865123 +	19q13	lost	4	1
ZNF814	19	chr19:57869379-57889074 -	19q13	lost	4	1
ZNF417	19	chr19:57905774-57916610 -	19q13	lost	4	1
ZNF418	19	chr19:57921884-57935387 -	19q13	lost	4	1
ZNF256	19	chr19:57940833-57947709 -	19q13	lost	4	1
C19orf18	19	chr19:57958437-57974534 -	19q13	lost	4	1
ZNF606	19	chr19:57977053-58003346 -	19q13	lost	4	1
LOC100128398	19	chr19:58002894-58007206 +	19q13	lost	4	1
ZSCAN1	19	chr19:58034066-58054631 +	19q13	lost	4	1
ZNF135	19	chr19:58059239-58069742 +	19q13	lost	4	1
ZSCAN18	19	chr19:58083842-58098363 -	19q13	lost	4	1
ZNF329	19	chr19:58126328-58150781 -	19q13	lost	4	1
ZNF274	19	chr19:58182989-58213562 +	19q13	lost	4	1
ZNF544	19	chr19:58228681-58263642 +	19q13	lost	4	1
ZNF8	19	chr19:58278952-58295888 +	19q13	lost	4	1
ZSCAN22	19	chr19:58327019-58342346 +	19q13	lost	4	1
MIR6806	19	chr19:58334688-58334751 +	19q13	lost	4	1
A1BG	19	chr19:58346806-58353499 -	19q13	lost	4	1
A1BG-AS1	19	chr19:58351970-58355183 +	19q13	lost	4	1
ZNF497	19	chr19:58354357-58362848 -	19q13	lost	4	1
ZNF837	19	chr19:58367623-58381022 -	19q13	lost	4	1
MIR4754	19	chr19:58386770-58386858 -	19q13	lost	4	1
RPS5	19	chr19:58387269-58394804 +	19q13	lost	4	1
ZNF584	19	chr19:58408674-58418325 +	19q13	lost	4	1
ZNF132	19	chr19:58432814-58440222 -	19q13	lost	4	1
ZNF324B	19	chr19:58451604-58457832 +	19q13	lost	4	1
ZNF324	19	chr19:58467045-58473578 +	19q13	lost	4	1
ZNF446	19	chr19:58476164-58481234 +	19q13	lost	4	1
SLC27A5	19	chr19:58498333-58512065 -	19q13	lost	4	1
ZBTB45	19	chr19:58513530-58519559 -	19q13	lost	4	1
TRIM28	19	chr19:58544469-58550715 +	19q13	lost	4	1
MIR6807	19	chr19:58550285-58550376 +	19q13	lost	4	1
CHMP2A	19	chr19:58551566-58555003 -	19q13	lost	4	1
UBE2M	19	chr19:58555712-58558976 -	19q13	lost	4	1
MZF1-AS1	19	chr19:58559186-58574797 +	19q13	lost	4	1
MZF1	19	chr19:58561917-58573575 -	19q13	lost	4	1
LINC01782	19	chr19:32102088-32105916 -	19q13.11	lost	4	1
FAAP24	19	chr19:32972212-32978229 +	19q13.11	lost	4	1
CEBPA-DT	19	chr19:33302821-33305057 +	19q13.11	lost	4	1
LINC01801	19	chr19:34816154-34832869 -	19q13.11	lost	4	1
LINC01766	19	chr19:35597895-35601501 +	19q13.12	lost	4	1
ZNF875	19	chr19:37312837-37364455 +	19q13.12	lost	4	1
ACP7	19	chr19:39083011-39112074 +	19q13.2	lost	4	1
SELENOV	19	chr19:39515113-39520686 +	19q13.2	lost	4	1
LGALS17A	19	chr19:39679374-39686373 +	19q13.2	lost	4	1
COQ8B	19	chr19:40691530-40716886 -	19q13.2	lost	4	1
DMAC2	19	chr19:41431318-41447822 -	19q13.2	lost	4	1
PSG8-AS1	19	chr19:42821863-42826878 +	19q13.2	lost	4	1
PSG10P	19	chr19:42836997-42855718 -	19q13.2	lost	4	1
NECTIN2	19	chr19:44846297-44889223 +	19q13.32	lost	4	1
EML2-AS1	19	chr19:45641494-45642840 +	19q13.32	lost	4	1
LOC400706	19	chr19:46057678-46077629 -	19q13.32	lost	4	1
LOC93429	19	chr19:46210242-46214838 +	19q13.32	lost	4	1
PNMA8A	19	chr19:46466491-46471577 -	19q13.32	lost	4	1
PNMA8B	19	chr19:46491191-46495867 -	19q13.32	lost	4	1
BICRA	19	chr19:47608196-47703277 +	19q13.33	lost	4	1
NOP53	19	chr19:47745546-47757058 +	19q13.33	lost	4	1
SELENOW	19	chr19:47778703-47784682 +	19q13.33	lost	4	1
ZSWIM9	19	chr19:48170662-48197621 +	19q13.33	lost	4	1
CARD8-AS1	19	chr19:48255675-48258194 +	19q13.33	lost	4	1
CGB3	19	chr19:49022869-49024375 -	19q13.33	lost	4	1
LOC400710	19	chr19:50050589-50075583 +	19q13.33	lost	4	1
ACP4	19	chr19:50790415-50795219 +	19q13.33	lost	4	1
LINC01869	19	chr19:50817681-50818878 +	19q13.33	lost	4	1
LILRA3	19	chr19:270964-275379 -	19q13.4	lost	4	1
SPACA6	19	chr19:51685595-51713157 +	19q13.41	lost	4	1
ZNF137P	19	chr19:52596684-52600152 +	19q13.41	lost	4	1
ZNF321P	19	chr19:52927135-52942594 -	19q13.41	lost	4	1
ZNF702P	19	chr19:52968251-52993531 -	19q13.41	lost	4	1
ZNF818P	19	chr19:53212948-53216102 +	19q13.42	lost	4	1
FAM90A27P	19	chr19:53282290-53284349 +	19q13.42	lost	4	1
TPM3P9	19	chr19:53431974-53444672 +	19q13.42	lost	4	1
KIR3DX1	19	chr19:54532692-54545768 +	19q13.42	lost	4	1
KMT5C	19	chr19:55339876-55348121 +	19q13.42	lost	4	1
LINC01864	19	chr19:56066684-56078801 +	19q13.43	lost	4	1
ZNF542P	19	chr19:56368099-56379828 +	19q13.43	lost	4	1
ZNF667-AS1	19	chr19:56477874-56495437 +	19q13.43	lost	4	1
TRAPPC2B	19	chr19:57363551-57365405 +	19q13.43	lost	4	1
RNF225	19	chr19:58396090-58396090 +	19q13.43	lost	4	1
CENPBD1P1	19	chr19:58575399-58584395 +	19q13.43	lost	4	1
FAM72B	1	chr1:121167646-121183911 -	1p11	lost	4	1
FCGR1B	1	chr1:121087345-121095642 +	1p11	lost	4	1
SRGAP2-AS1	1	chr1:121360156-121397905 -	1p11	lost	4	1
EMBP1	1	chr1:121519112-121571888 +	1p11	lost	4	1
LINC00623	1	chr1:120913217-120955811 +	1p11	lost	5	0.8
PFN1P2	1	chr1:120432204-120434109 -	1p11	lost	5	0.8
NBPF8	1	chr1:120415027-120469670 +	1p11	lost	5	0.8
H2BP1	1	chr1:121107175-121117292 -	1p11.2	lost	4	1
PPIAL4A	1	chr1:120889746-120890405 +	1p11.2	lost	5	0.8
MAN1A2	1	chr1:117367433-117528870 +	1p12	lost	4	1
LOC100996263	1	chr1:117596832-117605770 -	1p12	lost	4	1
TENT5C	1	chr1:117606048-117628389 +	1p12	lost	4	1
GDAP2	1	chr1:117863485-117929679 -	1p12	lost	4	1
WDR3	1	chr1:117929749-117960426 +	1p12	lost	4	1
SPAG17	1	chr1:117953595-118185269 -	1p12	lost	4	1
TBX15	1	chr1:118883043-118989556 -	1p12	lost	4	1
WARS2	1	chr1:119031216-119140672 -	1p12	lost	4	1
WARS2-AS1	1	chr1:119140396-119275973 +	1p12	lost	4	1
HAO2-IT1	1	chr1:119368946-119370330 +	1p12	lost	4	1
HAO2	1	chr1:119368776-119394130 +	1p12	lost	4	1
HSD3B2	1	chr1:119414931-119423039 +	1p12	lost	4	1
HSD3B1	1	chr1:119507203-119515058 +	1p12	lost	4	1
HSD3BP4	1	chr1:119563880-119572576 +	1p12	lost	4	1
LINC00622	1	chr1:119597702-119599291 -	1p12	lost	4	1
ZNF697	1	chr1:119619377-119647767 -	1p12	lost	4	1
PHGDH	1	chr1:119711796-119744226 +	1p12	lost	4	1
HMGCS2	1	chr1:119747996-119768932 -	1p12	lost	4	1
REG4	1	chr1:119794018-119811580 -	1p12	lost	4	1
NBPF7	1	chr1:119834765-119844880 -	1p12	lost	4	1
ADAM30	1	chr1:119893533-119896524 -	1p12	lost	4	1
NOTCH2	1	chr1:119911553-120069703 -	1p12	lost	4	1
SEC22B	1	chr1:120155942-120176521 -	1p12	lost	3	0.666667
GSTM4	1	chr1:109656076-109665501 +	1p13	lost	5	0.8
GSTM2	1	chr1:109668022-109683997 +	1p13	lost	5	0.6
GSTM1	1	chr1:109687796-109693745 +	1p13	lost	5	0.6
PRMT6	1	chr1:107056645-107059296 +	1p13	lost	4	1
NTNG1	1	chr1:107139918-107484899 +	1p13	lost	4	1
VAV3	1	chr1:107571160-107964923 -	1p13	lost	4	1
MIR7852	1	chr1:107897223-107897304 +	1p13	lost	4	1
VAV3-AS1	1	chr1:107964443-107994607 +	1p13	lost	4	1
SLC25A24	1	chr1:108134722-108192809 -	1p13	lost	4	1
NBPF4	1	chr1:108223341-108244081 -	1p13	lost	4	1
NBPF6	1	chr1:108450282-108470638 +	1p13	lost	4	1
FAM102B	1	chr1:108560349-108639327 +	1p13	lost	4	1
HENMT1	1	chr1:108648288-108661526 -	1p13	lost	4	1
PRPF38B	1	chr1:108692310-108702930 +	1p13	lost	4	1
FNDC7	1	chr1:108712934-108742745 +	1p13	lost	4	1
STXBP3	1	chr1:108746635-108809526 +	1p13	lost	4	1
AKNAD1	1	chr1:108815898-108857104 -	1p13	lost	4	1
SPATA42	1	chr1:108857217-108858340 +	1p13	lost	4	1
GPSM2	1	chr1:108876981-108930422 +	1p13	lost	4	1
CLCC1	1	chr1:108929508-108963499 -	1p13	lost	4	1
WDR47	1	chr1:108970216-109042228 -	1p13	lost	4	1
TAF13	1	chr1:109064376-109076002 -	1p13	lost	4	1
TMEM167B	1	chr1:109090781-109096932 +	1p13	lost	4	1
SCARNA2	1	chr1:109100193-109100612 +	1p13	lost	4	1
C1orf194	1	chr1:109105951-109113857 -	1p13	lost	4	1
KIAA1324	1	chr1:109113963-109206781 +	1p13	lost	4	1
CELSR2	1	chr1:109250019-109275756 +	1p13	lost	4	1
PSRC1	1	chr1:109279554-109283168 -	1p13	lost	4	1
MYBPHL	1	chr1:109292365-109307041 -	1p13	lost	4	1
SORT1	1	chr1:109309566-109397945 -	1p13	lost	4	1
PSMA5	1	chr1:109399031-109426448 -	1p13	lost	4	1
SYPL2	1	chr1:109466478-109482142 +	1p13	lost	4	1
ATXN7L2	1	chr1:109483905-109492798 +	1p13	lost	4	1
CYB561D1	1	chr1:109494079-109500441 +	1p13	lost	4	1
AMIGO1	1	chr1:109504175-109509751 -	1p13	lost	4	1
GPR61	1	chr1:109539872-109545833 +	1p13	lost	4	1
GNAI3	1	chr1:109548564-109595832 +	1p13	lost	4	1
MIR197	1	chr1:109598893-109598967 +	1p13	lost	4	1
GNAT2	1	chr1:109603267-109613083 -	1p13	lost	4	1
AMPD2	1	chr1:109625427-109632055 +	1p13	lost	4	1
GSTM5	1	chr1:109712242-109718268 +	1p13	lost	4	1
GSTM3	1	chr1:109733932-109741038 -	1p13	lost	4	1
EPS8L3	1	chr1:109750080-109764022 -	1p13	lost	4	1
CSF1	1	chr1:109910611-109926743 +	1p13	lost	4	1
AHCYL1	1	chr1:109984765-110023742 +	1p13	lost	4	1
STRIP1	1	chr1:110034601-110054641 +	1p13	lost	4	1
ALX3	1	chr1:110060375-110070700 -	1p13	lost	4	1
UBL4B	1	chr1:110112440-110113947 +	1p13	lost	4	1
SLC6A17	1	chr1:110150514-110202201 +	1p13	lost	4	1
KCNC4	1	chr1:110210714-110234052 +	1p13	lost	4	1
RBM15	1	chr1:110339323-110346681 +	1p13	lost	4	1
SLC16A4	1	chr1:110362851-110391082 -	1p13	lost	4	1
LAMTOR5	1	chr1:110401255-110407924 -	1p13	lost	4	1
LAMTOR5-AS1	1	chr1:110407809-110416274 +	1p13	lost	4	1
PROK1	1	chr1:110451166-110457354 +	1p13	lost	4	1
CYMP	1	chr1:110480766-110491269 +	1p13	lost	4	1
KCNA10	1	chr1:110517217-110519175 -	1p13	lost	4	1
KCNA2	1	chr1:110603154-110606353 -	1p13	lost	4	1
KCNA3	1	chr1:110672452-110675033 -	1p13	lost	4	1
CD53	1	chr1:110873100-110899936 +	1p13	lost	4	1
LRIF1	1	chr1:110947190-110963944 -	1p13	lost	4	1
DRAM2	1	chr1:111117170-111140216 -	1p13	lost	4	1
CEPT1	1	chr1:111140163-111185104 +	1p13	lost	4	1
DENND2D	1	chr1:111185969-111200703 -	1p13	lost	4	1
CHI3L2	1	chr1:111227659-111243440 +	1p13	lost	4	1
CHIA	1	chr1:111290852-111320566 +	1p13	lost	4	1
PIFO	1	chr1:111346560-111353017 +	1p13	lost	4	1
PGCP1	1	chr1:111384519-111389851 -	1p13	lost	4	1
OVGP1	1	chr1:111414315-111427777 -	1p13	lost	4	1
WDR77	1	chr1:111439890-111449308 -	1p13	lost	4	1
C1orf162	1	chr1:111473869-111478512 +	1p13	lost	4	1
ADORA3	1	chr1:111499429-111504121 -	1p13	lost	4	1
LINC01160	1	chr1:111599007-111608318 -	1p13	lost	4	1
RAP1A	1	chr1:111619783-111716695 +	1p13	lost	4	1
LOC101928718	1	chr1:111745317-111755509 -	1p13	lost	4	1
DDX20	1	chr1:111755568-111767577 +	1p13	lost	4	1
KCND3-IT1	1	chr1:111853762-111856905 -	1p13	lost	4	1
KCND3	1	chr1:111775832-111989155 -	1p13	lost	4	1
CTTNBP2NL	1	chr1:112396178-112461164 +	1p13	lost	4	1
MIR4256	1	chr1:112461770-112461833 -	1p13	lost	4	1
WNT2B	1	chr1:112508748-112521288 +	1p13	lost	4	1
ST7L	1	chr1:112541791-112619418 -	1p13	lost	4	1
CAPZA1	1	chr1:112619453-112671619 +	1p13	lost	4	1
MOV10	1	chr1:112674312-112700746 +	1p13	lost	4	1
RHOC	1	chr1:112701127-112707403 -	1p13	lost	4	1
PPM1J	1	chr1:112709994-112715328 -	1p13	lost	4	1
LINC01356	1	chr1:112820169-112850643 -	1p13	lost	4	1
AKR7A2P1	1	chr1:112923350-112924673 +	1p13	lost	4	1
SLC16A1	1	chr1:112911848-112956353 -	1p13	lost	4	1
SLC16A1-AS1	1	chr1:112956415-112964068 +	1p13	lost	4	1
LRIG2	1	chr1:113073170-113125202 +	1p13	lost	4	1
LOC643441	1	chr1:113196781-113206253 -	1p13	lost	4	1
MAGI3	1	chr1:113390853-113685923 +	1p13	lost	4	1
PHTF1	1	chr1:113697202-113759155 -	1p13	lost	4	1
RSBN1	1	chr1:113761832-113812476 -	1p13	lost	4	1
PTPN22	1	chr1:113813811-113871759 -	1p13	lost	4	1
AP4B1-AS1	1	chr1:113812612-113901237 +	1p13	lost	4	1
BCL2L15	1	chr1:113876814-113887547 -	1p13	lost	4	1
AP4B1	1	chr1:113894195-113905124 -	1p13	lost	4	1
DCLRE1B	1	chr1:113905326-113914086 +	1p13	lost	4	1
HIPK1-AS1	1	chr1:113924001-113929525 -	1p13	lost	4	1
HIPK1	1	chr1:113951145-113977869 +	1p13	lost	4	1
OLFML3	1	chr1:113979391-113982254 +	1p13	lost	4	1
SYT6	1	chr1:114089292-114152440 -	1p13	lost	4	1
TRIM33	1	chr1:114392777-114511160 -	1p13	lost	4	1
BCAS2	1	chr1:114567560-114581644 -	1p13	lost	4	1
DENND2C	1	chr1:114584575-114670111 -	1p13	lost	4	1
AMPD1	1	chr1:114673099-114695618 -	1p13	lost	4	1
NRAS	1	chr1:114704464-114716894 -	1p13	lost	4	1
CSDE1	1	chr1:114716913-114758050 -	1p13	lost	4	1
SIKE1	1	chr1:114769484-114780687 -	1p13	lost	4	1
SYCP1	1	chr1:114854803-114995369 +	1p13	lost	4	1
TSHB	1	chr1:115033946-115034309 +	1p13	lost	4	1
TSPAN2	1	chr1:115048011-115089500 -	1p13	lost	4	1
NGF	1	chr1:115285916-115338236 -	1p13	lost	4	1
VANGL1	1	chr1:115641953-115698224 +	1p13	lost	4	1
CASQ2	1	chr1:115700005-115768805 -	1p13	lost	4	1
NHLH2	1	chr1:115836378-115841126 -	1p13	lost	4	1
LOC101928977	1	chr1:115922573-115977276 -	1p13	lost	4	1
SLC22A15	1	chr1:115976498-116070054 +	1p13	lost	4	1
MAB21L3	1	chr1:116111755-116135240 +	1p13	lost	4	1
ATP1A1	1	chr1:116383370-116404776 +	1p13	lost	4	1
CD58	1	chr1:116514534-116571093 -	1p13	lost	4	1
IGSF3	1	chr1:116574398-116666956 -	1p13	lost	4	1
MIR320B1	1	chr1:116671749-116671827 +	1p13	lost	4	1
C1orf137	1	chr1:116694112-116706603 +	1p13	lost	4	1
CD2	1	chr1:116754430-116769229 +	1p13	lost	4	1
PTGFRN	1	chr1:116909923-116990358 +	1p13	lost	4	1
CD101	1	chr1:117001750-117036551 +	1p13	lost	4	1
LOC101929099	1	chr1:117025482-117059490 -	1p13	lost	4	1
TTF2	1	chr1:117060327-117102869 +	1p13	lost	4	1
MIR942	1	chr1:117094643-117094728 +	1p13	lost	4	1
TRIM45	1	chr1:117111055-117121789 -	1p13	lost	4	1
VTCN1	1	chr1:117143587-117210960 -	1p13	lost	4	1
LINC01649	1	chr1:115919376-115925908 +	1p13.1	lost	4	1
ATP1A1-AS1	1	chr1:116392865-116418622 -	1p13.1	lost	4	1
LINC01762	1	chr1:116423724-116478826 -	1p13.1	lost	4	1
CHIAP2	1	chr1:111280524-111286108 +	1p13.2	lost	4	1
ATP5PB	1	chr1:111449464-111462773 +	1p13.2	lost	4	1
INKA2	1	chr1:111722064-111755797 -	1p13.2	lost	4	1
INKA2-AS1	1	chr1:111739841-111747798 +	1p13.2	lost	4	1
LINC01750	1	chr1:111990536-111998842 +	1p13.2	lost	4	1
TAFA3	1	chr1:112718961-112727235 +	1p13.2	lost	4	1
LRIG2-DT	1	chr1:113011687-113073102 -	1p13.2	lost	4	1
SARS1	1	chr1:109213893-109238182 +	1p13.3	lost	4	1
LINC02586	1	chr1:110208450-110209987 -	1p13.3	lost	4	1
RBM15-AS1	1	chr1:110286375-110339171 -	1p13.3	lost	4	1
CYMP-AS1	1	chr1:110487680-110490258 -	1p13.3	lost	4	1
ABCD3	1	chr1:94418377-94518663 +	1p21	lost	4	1
F3	1	chr1:94529176-94541857 -	1p21	lost	4	1
SLC44A3	1	chr1:94820544-94895247 +	1p21	lost	4	1
CNN3	1	chr1:94896949-94927223 -	1p21	lost	4	1
LOC729970	1	chr1:94928028-94963270 +	1p21	lost	4	1
ALG14	1	chr1:94982723-95072951 -	1p21	lost	4	1
LOC101928118	1	chr1:95163219-95233982 -	1p21	lost	4	1
RWDD3	1	chr1:95234155-95247225 +	1p21	lost	4	1
PTBP2	1	chr1:96721605-96815049 +	1p21	lost	4	1
DPYD-AS1	1	chr1:97095923-97322955 +	1p21	lost	4	1
DPYD	1	chr1:97719758-97921059 -	1p21	lost	4	1
DPYD-AS2	1	chr1:97796921-97798051 +	1p21	lost	4	1
MIR2682	1	chr1:98045243-98045351 -	1p21	lost	4	1
MIR137	1	chr1:98046070-98046171 -	1p21	lost	4	1
SNX7	1	chr1:98661680-98760500 +	1p21	lost	4	1
LOC100129620	1	chr1:99004276-99148852 +	1p21	lost	4	1
PALMD	1	chr1:99645875-99694541 +	1p21	lost	4	1
FRRS1	1	chr1:99708703-99766627 -	1p21	lost	4	1
AGL	1	chr1:99850975-99924023 +	1p21	lost	4	1
SLC35A3	1	chr1:99969789-100026978 +	1p21	lost	4	1
SASS6	1	chr1:100083546-100133095 -	1p21	lost	4	1
TRMT13	1	chr1:100133150-100150498 +	1p21	lost	4	1
LRRC39	1	chr1:100148448-100178273 -	1p21	lost	4	1
DBT	1	chr1:100186922-100249853 -	1p21	lost	4	1
RTCA-AS1	1	chr1:100264742-100266174 -	1p21	lost	4	1
RTCA	1	chr1:100266158-100292769 +	1p21	lost	4	1
MIR553	1	chr1:100281241-100281308 +	1p21	lost	4	1
CDC14A	1	chr1:100352467-100485370 +	1p21	lost	4	1
GPR88	1	chr1:100538172-100542027 +	1p21	lost	4	1
LINC01349	1	chr1:100627050-100647004 -	1p21	lost	4	1
VCAM1	1	chr1:100719640-100739046 +	1p21	lost	4	1
EXTL2	1	chr1:100872372-100895179 -	1p21	lost	4	1
SLC30A7	1	chr1:100896078-100981755 +	1p21	lost	4	1
DPH5	1	chr1:100989625-101025806 -	1p21	lost	4	1
LOC102606465	1	chr1:101025846-101087379 +	1p21	lost	4	1
LOC101928370	1	chr1:101234873-101236528 -	1p21	lost	4	1
S1PR1	1	chr1:101236749-101241520 +	1p21	lost	4	1
DNAJA1P5	1	chr1:101872012-101894743 +	1p21	lost	4	1
OLFM3	1	chr1:101802567-101997234 -	1p21	lost	4	1
COL11A1	1	chr1:102876467-103108496 -	1p21	lost	4	1
LOC101928436	1	chr1:103417081-103525511 -	1p21	lost	4	1
RNPC3	1	chr1:103525956-103555237 +	1p21	lost	4	1
AMY2B	1	chr1:103554644-103579534 +	1p21	lost	4	1
ACTG1P4	1	chr1:103569404-103571386 +	1p21	lost	4	1
AMY2A	1	chr1:103617332-103625780 +	1p21	lost	4	1
AMY1A	1	chr1:103655680-103664551 +	1p21	lost	4	1
AMY1C	1	chr1:103655516-103664554 +	1p21	lost	4	1
AMY1B	1	chr1:103655703-103664550 +	1p21	lost	4	1
LOC100129138	1	chr1:104073023-104077071 +	1p21	lost	4	1
LINC01676	1	chr1:105589694-105589694 -	1p21.1	lost	4	1
LINC01708	1	chr1:99472420-99487804 -	1p21.2	lost	4	1
MFSD14A	1	chr1:100038078-100083377 +	1p21.2	lost	4	1
SLC44A3-AS1	1	chr1:94616352-94820232 -	1p21.3	lost	4	1
TLCD4	1	chr1:95092517-95197607 +	1p21.3	lost	4	1
TLCD4-RWDD3	1	chr1:95117923-95244955 +	1p21.3	lost	4	1
LINC01761	1	chr1:95474737-95479356 +	1p21.3	lost	4	1
LINC02607	1	chr1:95510116-95515464 +	1p21.3	lost	4	1
LINC02790	1	chr1:95992068-96022880 +	1p21.3	lost	4	1
LINC01787	1	chr1:96254069-96374125 -	1p21.3	lost	4	1
MIR137HG	1	chr1:97988000-98049693 -	1p21.3	lost	4	1
LINC01776	1	chr1:98210711-98272658 +	1p21.3	lost	4	1
PLPPR5	1	chr1:98890245-99006130 -	1p21.3	lost	4	1
PLPPR4	1	chr1:99262956-99309584 +	1p21.3-p21.2	lost	4	1
DNASE2B	1	chr1:84408351-84415008 +	1p22	lost	4	1
RPF1	1	chr1:84479237-84498350 +	1p22	lost	4	1
GNG5	1	chr1:84498323-84506579 -	1p22	lost	4	1
CTBS	1	chr1:84553121-84574480 -	1p22	lost	4	1
LINC01461	1	chr1:84597964-84621031 -	1p22	lost	4	1
SSX2IP	1	chr1:84643707-84690557 -	1p22	lost	4	1
LPAR3	1	chr1:84813403-84893213 -	1p22	lost	4	1
MCOLN2	1	chr1:84925583-84997122 -	1p22	lost	4	1
MCOLN3	1	chr1:85018082-85048540 -	1p22	lost	4	1
WDR63	1	chr1:85062298-85133138 +	1p22	lost	4	1
MIR4423	1	chr1:85133794-85133873 +	1p22	lost	4	1
SYDE2	1	chr1:85157673-85201045 -	1p22	lost	4	1
C1orf52	1	chr1:85249954-85259672 -	1p22	lost	4	1
BCL10	1	chr1:85265776-85276632 -	1p22	lost	4	1
LOC646626	1	chr1:85276358-85278088 +	1p22	lost	4	1
DDAH1	1	chr1:85318485-85465206 -	1p22	lost	4	1
ZNHIT6	1	chr1:85649423-85708433 -	1p22	lost	4	1
COL24A1	1	chr1:85729233-86156471 -	1p22	lost	4	1
MIR7856	1	chr1:86357632-86357687 -	1p22	lost	4	1
ODF2L	1	chr1:86350094-86396342 -	1p22	lost	4	1
CLCA2	1	chr1:86423883-86456557 +	1p22	lost	4	1
CLCA1	1	chr1:86468843-86500291 +	1p22	lost	4	1
CLCA4	1	chr1:86547076-86580749 +	1p22	lost	4	1
SH3GLB1	1	chr1:86704570-86748184 +	1p22	lost	4	1
HS2ST1	1	chr1:86914652-87109998 +	1p22	lost	4	1
LMO4	1	chr1:87328468-87348923 +	1p22	lost	4	1
LINC01364	1	chr1:87353526-87371655 -	1p22	lost	4	1
PKN2-AS1	1	chr1:88537513-88685204 -	1p22	lost	4	1
PKN2	1	chr1:88684144-88836255 +	1p22	lost	4	1
GTF2B	1	chr1:88852638-88891618 -	1p22	lost	4	1
RBMXL1	1	chr1:88979456-88992960 -	1p22	lost	4	1
GBP3	1	chr1:89006677-89022866 -	1p22	lost	4	1
GBP1	1	chr1:89052304-89065360 -	1p22	lost	4	1
GBP2	1	chr1:89106133-89126159 -	1p22	lost	4	1
GBP7	1	chr1:89131751-89176040 -	1p22	lost	4	1
GBP4	1	chr1:89181148-89198950 -	1p22	lost	4	1
GBP5	1	chr1:89258951-89272861 -	1p22	lost	4	1
LOC729930	1	chr1:89289258-89290362 -	1p22	lost	4	1
GBP6	1	chr1:89363877-89388160 +	1p22	lost	4	1
GBP1P1	1	chr1:89407679-89424934 +	1p22	lost	4	1
LRRC8B	1	chr1:89558713-89597861 +	1p22	lost	4	1
LRRC8C	1	chr1:89633085-89719535 +	1p22	lost	4	1
LRRC8D	1	chr1:89821921-89936430 +	1p22	lost	4	1
GEMIN8P4	1	chr1:89993265-89994966 -	1p22	lost	4	1
ZNF326	1	chr1:89995095-90035530 +	1p22	lost	4	1
BARHL2	1	chr1:90712022-90717237 -	1p22	lost	4	1
ZNF644	1	chr1:90915300-91022255 -	1p22	lost	4	1
HFM1	1	chr1:91260766-91404869 -	1p22	lost	4	1
CDC7	1	chr1:91500847-91525764 +	1p22	lost	4	1
TGFBR3	1	chr1:91680343-91886279 -	1p22	lost	4	1
BRDT	1	chr1:91949371-92014428 +	1p22	lost	4	1
EPHX4	1	chr1:92029976-92063536 +	1p22	lost	4	1
SETSIP	1	chr1:92074436-92075472 -	1p22	lost	4	1
BTBD8	1	chr1:92080305-92147841 +	1p22	lost	4	1
KIAA1107	1	chr1:92168858-92184725 +	1p22	lost	4	1
C1orf146	1	chr1:92218016-92245810 +	1p22	lost	4	1
GLMN	1	chr1:92246398-92299009 -	1p22	lost	4	1
RPAP2	1	chr1:92298965-92388175 +	1p22	lost	4	1
GFI1	1	chr1:92473045-92486876 -	1p22	lost	4	1
EVI5	1	chr1:92508696-92792404 -	1p22	lost	4	1
RPL5	1	chr1:92832040-92841924 +	1p22	lost	4	1
SNORD21	1	chr1:92837289-92837383 +	1p22	lost	4	1
SNORA66	1	chr1:92840719-92840851 +	1p22	lost	4	1
MTF2	1	chr1:93079235-93139081 +	1p22	lost	4	1
TMED5	1	chr1:93149742-93180689 -	1p22	lost	4	1
CCDC18	1	chr1:93180716-93278730 +	1p22	lost	4	1
DR1	1	chr1:93345921-93362591 +	1p22	lost	4	1
FNBP1L	1	chr1:93448131-93554661 +	1p22	lost	4	1
LOC100129046	1	chr1:93591968-93600030 +	1p22	lost	4	1
BCAR3	1	chr1:93561786-93681838 -	1p22	lost	4	1
MIR760	1	chr1:93846832-93846911 +	1p22	lost	4	1
DNTTIP2	1	chr1:93869458-93879206 -	1p22	lost	4	1
GCLM	1	chr1:93885200-93909598 -	1p22	lost	4	1
ABCA4	1	chr1:93992838-94121149 -	1p22	lost	4	1
ARHGAP29	1	chr1:94168907-94237751 -	1p22	lost	4	1
DIPK1A	1	chr1:92832729-92961522 -	1p22.1	lost	4	1
CCDC18-AS1	1	chr1:93310109-93345811 -	1p22.1	lost	4	1
KYAT3	1	chr1:88921044-88992960 -	1p22.2	lost	4	1
LRRC8C-DT	1	chr1:89624849-89632894 -	1p22.2	lost	4	1
LINC01555	1	chr1:84628230-84635020 -	1p22.3	lost	4	1
CCN1	1	chr1:85580761-85583950 +	1p22.3	lost	4	1
CLCA3P	1	chr1:86634276-86655376 +	1p22.3	lost	4	1
SELENOF	1	chr1:86862445-86914577 -	1p22.3	lost	4	1
LINC01140	1	chr1:87129765-87169204 +	1p22.3	lost	4	1
LINC02801	1	chr1:87203104-87251331 +	1p22.3	lost	4	1
NFIA-AS2	1	chr1:60953738-60970776 -	1p31	lost	4	1
NFIA-AS1	1	chr1:61248945-61253518 -	1p31	lost	4	1
NFIA	1	chr1:61082308-61462788 +	1p31	lost	4	1
MGC34796	1	chr1:61654242-61656128 +	1p31	lost	4	1
TM2D1	1	chr1:61681047-61725423 -	1p31	lost	4	1
L1TD1	1	chr1:62194802-62212328 +	1p31	lost	4	1
KANK4	1	chr1:62236165-62319412 -	1p31	lost	4	1
USP1	1	chr1:62436712-62451804 +	1p31	lost	4	1
DOCK7	1	chr1:62454726-62688368 -	1p31	lost	4	1
ANGPTL3	1	chr1:62597487-62606305 +	1p31	lost	4	1
ATG4C	1	chr1:62784106-62865271 +	1p31	lost	4	1
LINC00466	1	chr1:63159083-63317257 -	1p31	lost	4	1
FOXD3-AS1	1	chr1:63320884-63324441 -	1p31	lost	4	1
FOXD3	1	chr1:63323059-63325126 +	1p31	lost	4	1
MIR6068	1	chr1:63326925-63326984 -	1p31	lost	4	1
ALG6	1	chr1:63367590-63438562 +	1p31	lost	4	1
ITGB3BP	1	chr1:63440770-63523273 -	1p31	lost	4	1
EFCAB7	1	chr1:63523301-63572693 +	1p31	lost	4	1
DLEU2L	1	chr1:63548980-63550636 +	1p31	lost	4	1
PGM1	1	chr1:63593276-63660246 +	1p31	lost	4	1
ROR1	1	chr1:63774019-64181496 +	1p31	lost	4	1
ROR1-AS1	1	chr1:64094442-64112205 -	1p31	lost	4	1
UBE2U	1	chr1:64203618-64246274 +	1p31	lost	4	1
MIR4794	1	chr1:64579847-64579921 +	1p31	lost	4	1
CACHD1	1	chr1:64470129-64693058 +	1p31	lost	4	1
RAVER2	1	chr1:64745095-64833231 +	1p31	lost	4	1
JAK1	1	chr1:64833223-64966569 -	1p31	lost	4	1
LINC01359	1	chr1:64979577-65002476 -	1p31	lost	4	1
MIR3671	1	chr1:65057755-65057842 -	1p31	lost	4	1
MIR101-1	1	chr1:65058434-65058508 -	1p31	lost	4	1
AK4	1	chr1:65147549-65232145 +	1p31	lost	4	1
DNAJC6	1	chr1:65264694-65415869 +	1p31	lost	4	1
LEPROT	1	chr1:65420448-65436007 +	1p31	lost	4	1
LEPR	1	chr1:65420652-65637493 +	1p31	lost	4	1
LOC101927139	1	chr1:66042500-66050718 -	1p31	lost	4	1
PDE4B	1	chr1:65793173-66374579 +	1p31	lost	4	1
MIR3117	1	chr1:66628440-66628517 +	1p31	lost	4	1
SGIP1	1	chr1:66533956-66751139 +	1p31	lost	4	1
TCTEX1D1	1	chr1:66752457-66779047 +	1p31	lost	4	1
INSL5	1	chr1:66797741-66801259 -	1p31	lost	4	1
WDR78	1	chr1:66837599-66924887 -	1p31	lost	4	1
MIER1	1	chr1:66924895-66988619 +	1p31	lost	4	1
SLC35D1	1	chr1:66999332-67054397 -	1p31	lost	4	1
C1orf141	1	chr1:67092176-67134971 -	1p31	lost	4	1
IL23R	1	chr1:67166486-67259967 +	1p31	lost	4	1
IL12RB2	1	chr1:67307364-67396900 +	1p31	lost	4	1
SERBP1	1	chr1:67407810-67430440 -	1p31	lost	4	1
GADD45A	1	chr1:67685177-67688338 +	1p31	lost	4	1
GNG12	1	chr1:67701466-67833472 -	1p31	lost	4	1
GNG12-AS1	1	chr1:67832288-68202987 +	1p31	lost	4	1
DIRAS3	1	chr1:68045962-68051631 -	1p31	lost	4	1
WLS	1	chr1:68125358-68232601 -	1p31	lost	4	1
MIR1262	1	chr1:68183518-68183610 -	1p31	lost	4	1
RPE65	1	chr1:68428824-68449959 -	1p31	lost	4	1
DEPDC1	1	chr1:68474152-68497221 -	1p31	lost	4	1
DEPDC1-AS1	1	chr1:68496676-68538627 +	1p31	lost	4	1
PIN1P1	1	chr1:69919322-69920317 +	1p31	lost	4	1
LRRC7	1	chr1:69760175-70123488 +	1p31	lost	4	1
LRRC40	1	chr1:70144802-70205678 -	1p31	lost	4	1
SRSF11	1	chr1:70205682-70253049 +	1p31	lost	4	1
ANKRD13C	1	chr1:70259002-70354734 -	1p31	lost	4	1
HHLA3	1	chr1:70354810-70368022 +	1p31	lost	4	1
CTH	1	chr1:70411218-70439851 +	1p31	lost	4	1
PTGER3	1	chr1:70970781-71047808 -	1p31	lost	4	1
ZRANB2-AS1	1	chr1:71046506-71067182 +	1p31	lost	4	1
MIR186	1	chr1:71067631-71067716 -	1p31	lost	4	1
ZRANB2	1	chr1:71063291-71081289 -	1p31	lost	4	1
ZRANB2-AS2	1	chr1:71081324-71237723 +	1p31	lost	4	1
NEGR1-IT1	1	chr1:71794232-71837012 -	1p31	lost	4	1
NEGR1	1	chr1:71402942-72282594 -	1p31	lost	4	1
LINC01360	1	chr1:73306170-73307572 +	1p31	lost	4	1
LRRIQ3	1	chr1:74026018-74198187 -	1p31	lost	4	1
FPGT	1	chr1:74198212-74208702 +	1p31	lost	4	1
FPGT-TNNI3K	1	chr1:74198212-74464925 +	1p31	lost	4	1
TNNI3K	1	chr1:74235387-74544432 +	1p31	lost	4	1
ERICH3-AS1	1	chr1:74577430-74626098 +	1p31	lost	4	1
ERICH3	1	chr1:74568111-74673738 -	1p31	lost	4	1
CRYZ	1	chr1:74705488-74733408 -	1p31	lost	4	1
TYW3	1	chr1:74733156-74766676 +	1p31	lost	4	1
LHX8	1	chr1:75134882-75161533 +	1p31	lost	4	1
SLC44A5	1	chr1:75206390-75611114 -	1p31	lost	4	1
ACADM	1	chr1:75724347-75763678 +	1p31	lost	4	1
SNORD45C	1	chr1:75787072-75787149 +	1p31	lost	4	1
SNORD45A	1	chr1:75787889-75787972 +	1p31	lost	4	1
SNORD45B	1	chr1:75789477-75789547 +	1p31	lost	4	1
RABGGTB	1	chr1:75786194-75795090 +	1p31	lost	4	1
MSH4	1	chr1:75796871-75913238 +	1p31	lost	4	1
ASB17	1	chr1:75918873-75932431 -	1p31	lost	4	1
LOC101927342	1	chr1:76011324-76019356 +	1p31	lost	4	1
ST6GALNAC3	1	chr1:76074684-76630984 +	1p31	lost	4	1
ST6GALNAC5	1	chr1:76867408-77067538 +	1p31	lost	4	1
MIR7156	1	chr1:77060143-77060202 +	1p31	lost	4	1
PIGK	1	chr1:77088982-77219447 -	1p31	lost	4	1
AK5	1	chr1:77281977-77559969 +	1p31	lost	4	1
ZZZ3	1	chr1:77562416-77682658 -	1p31	lost	4	1
USP33	1	chr1:77711653-77759879 -	1p31	lost	4	1
NEXN	1	chr1:77888515-77943893 +	1p31	lost	4	1
FUBP1	1	chr1:77948402-77979205 -	1p31	lost	4	1
DNAJB4	1	chr1:78004828-78017964 +	1p31	lost	4	1
GIPC2	1	chr1:78045905-78138449 +	1p31	lost	4	1
PTGFR	1	chr1:78491043-78540701 +	1p31	lost	4	1
IFI44L	1	chr1:78620382-78646145 +	1p31	lost	4	1
IFI44	1	chr1:78649792-78664078 +	1p31	lost	4	1
LOC101927434	1	chr1:81513880-81557702 -	1p31	lost	4	1
LINC01361	1	chr1:82973883-82986208 -	1p31	lost	4	1
LOC101927560	1	chr1:83801516-83860546 -	1p31	lost	4	1
TTLL7	1	chr1:83865032-83999187 -	1p31	lost	4	1
PRKACB	1	chr1:84077975-84205439 +	1p31	lost	4	1
SAMD13	1	chr1:84302651-84350798 +	1p31	lost	4	1
UOX	1	chr1:84364958-84384801 -	1p31	lost	4	1
LINC01788	1	chr1:70706453-70786468 +	1p31.1	lost	4	1
MIGA1	1	chr1:77779624-77879540 +	1p31.1	lost	4	1
NEXN-AS1	1	chr1:77881348-77889539 -	1p31.1	lost	4	1
MGC27382	1	chr1:78229599-78369464 +	1p31.1	lost	4	1
ADGRL4	1	chr1:78889764-79006730 -	1p31.1	lost	4	1
LINC01781	1	chr1:80535755-80646788 +	1p31.1	lost	4	1
ADGRL2	1	chr1:81306104-81993932 +	1p31.1	lost	4	1
LINC01725	1	chr1:83575787-83860996 -	1p31.1	lost	4	1
PATJ	1	chr1:61742477-62163949 +	1p31.3	lost	4	1
CPT2	1	chr1:53196429-53214197 +	1p32	lost	4	1
ZYG11A	1	chr1:52842511-52894575 +	1p32	lost	4	0.75
ECHDC2	1	chr1:52895910-52921774 -	1p32	lost	4	0.75
SCP2	1	chr1:52927229-53051617 +	1p32	lost	4	0.75
PODN	1	chr1:53062052-53085502 +	1p32	lost	4	0.75
SLC1A7	1	chr1:53087179-53142632 -	1p32	lost	4	0.75
MAGOH	1	chr1:53226892-53238610 -	1p32	lost	4	1
LOC100507564	1	chr1:53238610-53242783 +	1p32	lost	4	1
LRP8	1	chr1:53242370-53328149 -	1p32	lost	4	1
SLC25A3P1	1	chr1:53438370-53440020 -	1p32	lost	4	1
DMRTB1	1	chr1:53459399-53467487 +	1p32	lost	4	1
GLIS1	1	chr1:53506233-53734204 -	1p32	lost	4	1
NDC1	1	chr1:53765461-53838552 -	1p32	lost	4	1
YIPF1	1	chr1:53851719-53889814 -	1p32	lost	4	1
DIO1	1	chr1:53894187-53911086 +	1p32	lost	4	1
HSPB11	1	chr1:53921561-53945823 -	1p32	lost	4	1
LRRC42	1	chr1:53946326-53968168 +	1p32	lost	4	1
LDLRAD1	1	chr1:54007298-54018186 -	1p32	lost	4	1
TMEM59	1	chr1:54026681-54053438 -	1p32	lost	4	1
MIR4781	1	chr1:54054079-54054154 +	1p32	lost	4	1
TCEANC2	1	chr1:54053572-54101648 +	1p32	lost	4	1
CDCP2	1	chr1:54138995-54153181 -	1p32	lost	4	1
CYB5RL	1	chr1:54190551-54200101 -	1p32	lost	4	1
MRPL37	1	chr1:54200167-54218383 +	1p32	lost	4	1
SSBP3	1	chr1:54225431-54406395 -	1p32	lost	4	1
ACOT11	1	chr1:54548134-54610332 +	1p32	lost	4	1
FAM151A	1	chr1:54609177-54623527 -	1p32	lost	4	1
MROH7	1	chr1:54641740-54710267 +	1p32	lost	4	1
MROH7-TTC4	1	chr1:54641740-54742655 +	1p32	lost	4	1
TTC4	1	chr1:54715822-54742655 +	1p32	lost	4	1
PARS2	1	chr1:54756898-54764553 -	1p32	lost	4	1
TTC22	1	chr1:54784551-54801268 -	1p32	lost	4	1
DHCR24	1	chr1:54849627-54887248 -	1p32	lost	4	1
TMEM61	1	chr1:54980664-54992293 +	1p32	lost	4	1
BSND	1	chr1:54998944-55008792 +	1p32	lost	4	1
PCSK9	1	chr1:55039476-55064853 +	1p32	lost	4	1
USP24	1	chr1:55066359-55215366 -	1p32	lost	4	1
LOC100507634	1	chr1:55215408-55217455 +	1p32	lost	4	1
MIR4422	1	chr1:55225641-55225723 +	1p32	lost	4	1
PRKAA2	1	chr1:56645317-56715335 +	1p32	lost	4	1
C8A	1	chr1:56854770-56918221 +	1p32	lost	4	1
C8B	1	chr1:56929210-56966140 -	1p32	lost	4	1
DAB1	1	chr1:56994778-58250547 -	1p32	lost	4	1
DAB1-AS1	1	chr1:57860543-57862982 +	1p32	lost	4	1
OMA1	1	chr1:58480719-58546799 -	1p32	lost	4	1
TACSTD2	1	chr1:58575423-58577494 -	1p32	lost	4	1
MYSM1	1	chr1:58654739-58700075 -	1p32	lost	4	1
JUN	1	chr1:58780791-58784113 -	1p32	lost	5	1
LINC01135	1	chr1:58785151-58899712 +	1p32	lost	5	1
LINC01358	1	chr1:59020476-59088247 +	1p32	lost	4	1
HSD52	1	chr1:59131936-59146807 -	1p32	lost	4	1
FGGY	1	chr1:59296953-59762731 +	1p32	lost	4	1
MIR4711	1	chr1:59733227-59733296 -	1p32	lost	4	1
LOC101926944	1	chr1:59772795-59788829 +	1p32	lost	4	1
HOOK1	1	chr1:59814861-59876378 +	1p32	lost	4	1
CYP2J2	1	chr1:59893308-59926798 -	1p32	lost	4	1
C1orf87	1	chr1:59990394-60073770 -	1p32	lost	4	1
LOC101926964	1	chr1:60659631-60825584 -	1p32	lost	4	1
PLPP3	1	chr1:56494761-56579563 -	1p32.2	lost	4	1
FYB2	1	chr1:56718789-56831986 -	1p32.2	lost	4	1
CZIB	1	chr1:53214099-53220639 -	1p32.3	lost	4	1
SSBP3-AS1	1	chr1:54236443-54239063 +	1p32.3	lost	4	1
LEXM	1	chr1:54806063-54842264 +	1p32.3	lost	4	1
UQCRH	1	chr1:46303613-46316777 +	1p33	lost	4	1
NSUN4	1	chr1:46340177-46365152 +	1p33	lost	4	1
FAAH	1	chr1:46394267-46413848 +	1p33	lost	4	1
FAAHP1	1	chr1:46433827-46445702 +	1p33	lost	4	1
LINC01398	1	chr1:46446673-46449704 -	1p33	lost	4	1
DMBX1	1	chr1:46506996-46514214 +	1p33	lost	4	1
KNCN	1	chr1:46545638-46551657 -	1p33	lost	4	1
MKNK1-AS1	1	chr1:46538696-46570255 +	1p33	lost	4	1
MKNK1	1	chr1:46557407-46604294 -	1p33	lost	4	1
MOB3C	1	chr1:46607715-46616891 -	1p33	lost	4	1
ATPAF1	1	chr1:46635039-46668427 -	1p33	lost	4	1
TEX38	1	chr1:46671833-46673584 +	1p33	lost	4	1
EFCAB14-AS1	1	chr1:46674036-46692097 +	1p33	lost	4	1
EFCAB14	1	chr1:46675159-46719064 -	1p33	lost	4	1
CYP4B1	1	chr1:46798998-46819349 +	1p33	lost	4	1
CYP4Z2P	1	chr1:46843095-46900475 -	1p33	lost	4	1
CYP4A11	1	chr1:46929174-46941485 -	1p33	lost	4	1
CYP4X1	1	chr1:47023568-47050751 +	1p33	lost	4	1
CYP4Z1	1	chr1:47067488-47118320 +	1p33	lost	4	1
CYP4A22	1	chr1:47137425-47147481 +	1p33	lost	4	1
LINC00853	1	chr1:47179250-47180339 +	1p33	lost	4	1
PDZK1IP1	1	chr1:47183589-47190099 -	1p33	lost	4	1
TAL1	1	chr1:47216290-47232335 -	1p33	lost	4	1
STIL	1	chr1:47250139-47314147 -	1p33	lost	4	1
CMPK1	1	chr1:47333797-47378839 +	1p33	lost	4	1
FOXE3	1	chr1:47416072-47418052 +	1p33	lost	4	1
FOXD2-AS1	1	chr1:47432133-47434641 -	1p33	lost	4	1
FOXD2	1	chr1:47436017-47440691 +	1p33	lost	4	1
TRABD2B	1	chr1:47760528-47996890 -	1p33	lost	4	1
SKINT1L	1	chr1:48101715-48182428 -	1p33	lost	4	1
SLC5A9	1	chr1:48222685-48248644 +	1p33	lost	4	1
SPATA6	1	chr1:48295372-48472208 -	1p33	lost	4	1
BEND5	1	chr1:48727523-48776969 -	1p33	lost	5	0.8
AGBL4-AS1	1	chr1:49257411-49269294 +	1p33	lost	5	0.8
AGBL4	1	chr1:48532855-50023954 -	1p33	lost	5	0.8
AGBL4-IT1	1	chr1:49374201-49472085 -	1p33	lost	5	0.8
ELAVL4	1	chr1:50108920-50203785 +	1p33	lost	5	0.8
GJB5	1	chr1:34755047-34758512 +	1p34	lost	4	1
GJB4	1	chr1:34759741-34763724 +	1p34	lost	4	1
GJB3	1	chr1:34781189-34786364 +	1p34	lost	4	1
GJA4	1	chr1:34792998-34795747 +	1p34	lost	4	1
SMIM12	1	chr1:34850362-34859816 -	1p34	lost	4	1
DLGAP3	1	chr1:34865436-34929585 -	1p34	lost	4	1
LOC653160	1	chr1:34975699-34978706 -	1p34	lost	4	1
ZMYM6	1	chr1:34986166-35031968 -	1p34	lost	4	1
ZMYM1	1	chr1:35079363-35115858 +	1p34	lost	4	1
SFPQ	1	chr1:35183600-35193142 -	1p34	lost	4	1
ZMYM4	1	chr1:35268967-35421944 +	1p34	lost	4	1
KIAA0319L	1	chr1:35433490-35557436 -	1p34	lost	4	1
NCDN	1	chr1:35557792-35566779 +	1p34	lost	4	1
TFAP2E	1	chr1:35573370-35595326 +	1p34	lost	4	1
PSMB2	1	chr1:35599541-35641844 -	1p34	lost	4	1
C1orf216	1	chr1:35713876-35719189 -	1p34	lost	4	1
CLSPN	1	chr1:35732112-35769950 -	1p34	lost	4	1
AGO4	1	chr1:35808227-35857889 +	1p34	lost	4	1
AGO1	1	chr1:35883195-35924298 +	1p34	lost	4	1
AGO3	1	chr1:35931082-36056462 +	1p34	lost	4	1
TEKT2	1	chr1:36084075-36088275 +	1p34	lost	4	1
ADPRHL2	1	chr1:36088852-36093932 +	1p34	lost	4	1
COL8A2	1	chr1:36095236-36125084 -	1p34	lost	4	1
TRAPPC3	1	chr1:36136569-36149514 -	1p34	lost	4	1
MAP7D1	1	chr1:36155965-36180849 +	1p34	lost	4	1
THRAP3	1	chr1:36224416-36305356 +	1p34	lost	4	1
SH3D21	1	chr1:36307107-36321347 +	1p34	lost	4	1
EVA1B	1	chr1:36322030-36324154 -	1p34	lost	4	1
STK40	1	chr1:36339619-36385927 -	1p34	lost	4	1
LSM10	1	chr1:36393420-36397959 -	1p34	lost	4	1
OSCP1	1	chr1:36428300-36450485 -	1p34	lost	4	1
MRPS15	1	chr1:36455761-36464439 -	1p34	lost	4	1
CSF3R	1	chr1:36466043-36483314 -	1p34	lost	4	1
GRIK3	1	chr1:36795527-37034243 -	1p34	lost	4	1
MIR4255	1	chr1:37161563-37161634 +	1p34	lost	4	1
LINC01137	1	chr1:37454879-37474443 -	1p34	lost	4	1
ZC3H12A	1	chr1:37474518-37484377 +	1p34	lost	4	1
MIR6732	1	chr1:37480230-37480289 +	1p34	lost	4	1
MIR5581	1	chr1:37500935-37500994 -	1p34	lost	4	1
MEAF6	1	chr1:37489961-37514819 -	1p34	lost	4	1
SNIP1	1	chr1:37534449-37554344 -	1p34	lost	4	1
DNALI1	1	chr1:37556940-37566857 +	1p34	lost	4	1
GNL2	1	chr1:37566812-37595985 -	1p34	lost	4	1
RSPO1	1	chr1:37611350-37634923 -	1p34	lost	4	1
C1orf109	1	chr1:37681570-37690595 -	1p34	lost	4	1
CDCA8	1	chr1:37692401-37709719 +	1p34	lost	4	1
EPHA10	1	chr1:37760273-37765152 -	1p34	lost	4	1
MANEAL	1	chr1:37795488-37801606 +	1p34	lost	4	1
YRDC	1	chr1:37802942-37808193 -	1p34	lost	4	1
C1orf122	1	chr1:37807801-37809454 +	1p34	lost	4	1
MTF1	1	chr1:37809567-37859620 -	1p34	lost	4	1
INPP5B	1	chr1:37860697-37947057 -	1p34	lost	4	1
SF3A3	1	chr1:37956980-37990110 -	1p34	lost	4	1
FHL3	1	chr1:37996770-38005515 -	1p34	lost	4	1
POU3F1	1	chr1:38043851-38046778 -	1p34	lost	4	1
MIR3659	1	chr1:38089231-38089329 +	1p34	lost	4	1
LINC01343	1	chr1:38209034-38214767 -	1p34	lost	4	1
RRAGC	1	chr1:38838197-38859823 -	1p34	lost	4	1
MYCBP	1	chr1:38862490-38873378 -	1p34	lost	4	1
GJA9-MYCBP	1	chr1:38862490-38881626 -	1p34	lost	4	1
GJA9	1	chr1:38874067-38881626 -	1p34	lost	4	1
RHBDL2	1	chr1:38885806-38941830 -	1p34	lost	4	1
AKIRIN1	1	chr1:38991244-39006065 +	1p34	lost	4	1
NDUFS5	1	chr1:39026295-39034636 +	1p34	lost	4	1
MACF1	1	chr1:39084167-39487138 +	1p34	lost	4	1
KIAA0754	1	chr1:39409504-39416482 +	1p34	lost	4	1
BMP8A	1	chr1:39491646-39529869 +	1p34	lost	4	1
PPIEL	1	chr1:39522280-39559698 -	1p34	lost	4	1
SNORA55	1	chr1:39567374-39567510 -	1p34	lost	4	1
PABPC4	1	chr1:39560813-39576849 -	1p34	lost	4	1
HEYL	1	chr1:39623431-39639676 -	1p34	lost	4	1
NT5C1A	1	chr1:39659121-39672038 -	1p34	lost	4	1
HPCAL4	1	chr1:39678648-39691710 -	1p34	lost	4	1
PPIE	1	chr1:39738845-39763914 +	1p34	lost	4	1
OXCT2	1	chr1:39769525-39771348 -	1p34	lost	4	1
BMP8B	1	chr1:39757182-39788861 -	1p34	lost	4	1
TRIT1	1	chr1:39841031-39883511 -	1p34	lost	4	1
MYCL	1	chr1:39899612-39902015 -	1p34	lost	4	1
MFSD2A	1	chr1:39955112-39969968 +	1p34	lost	4	1
CAP1	1	chr1:40040583-40072649 +	1p34	lost	4	1
PPT1	1	chr1:40072710-40097470 -	1p34	lost	4	1
RLF	1	chr1:40161369-40240921 +	1p34	lost	4	1
TMCO2	1	chr1:40247901-40251693 +	1p34	lost	4	1
ZMPSTE24	1	chr1:40258050-40294184 +	1p34	lost	4	1
COL9A2	1	chr1:40300491-40317267 -	1p34	lost	4	1
SMAP2	1	chr1:40373706-40423326 +	1p34	lost	4	1
ZFP69B	1	chr1:40450665-40463718 +	1p34	lost	4	1
ZFP69	1	chr1:40477630-40496343 +	1p34	lost	4	1
EXO5	1	chr1:40508719-40516050 +	1p34	lost	4	1
ZNF684	1	chr1:40531561-40548169 +	1p34	lost	4	1
RIMS3	1	chr1:40620680-40665652 -	1p34	lost	4	1
NFYC-AS1	1	chr1:40689080-40692261 -	1p34	lost	4	1
NFYC	1	chr1:40691570-40771606 +	1p34	lost	4	1
MIR30E	1	chr1:40754355-40754446 +	1p34	lost	4	1
MIR30C1	1	chr1:40757284-40757372 +	1p34	lost	4	1
KCNQ4	1	chr1:40784012-40840452 +	1p34	lost	4	1
CITED4	1	chr1:40861056-40862346 -	1p34	lost	4	1
CTPS1	1	chr1:40979696-41012565 +	1p34	lost	4	1
SLFNL1	1	chr1:41015597-41021755 -	1p34	lost	4	1
SLFNL1-AS1	1	chr1:41014590-41043890 +	1p34	lost	4	1
SCMH1	1	chr1:41027199-41242143 -	1p34	lost	4	1
FOXO6	1	chr1:41361931-41383591 +	1p34	lost	4	1
EDN2	1	chr1:41478775-41484683 -	1p34	lost	4	1
HIVEP3	1	chr1:41506365-41918707 -	1p34	lost	4	1
GUCA2B	1	chr1:42153421-42155824 +	1p34	lost	4	1
GUCA2A	1	chr1:42162691-42164724 -	1p34	lost	4	1
FOXJ3	1	chr1:42176539-42335232 -	1p34	lost	4	1
RIMKLA	1	chr1:42380797-42424229 +	1p34	lost	4	1
ZMYND12	1	chr1:42430330-42456267 -	1p34	lost	4	1
PPCS	1	chr1:42456494-42461230 +	1p34	lost	4	1
CCDC30	1	chr1:42463716-42654190 +	1p34	lost	4	1
PPIH	1	chr1:42658377-42676758 +	1p34	lost	4	1
YBX1	1	chr1:42682235-42703803 +	1p34	lost	4	1
CLDN19	1	chr1:42733093-42740254 -	1p34	lost	4	1
C1orf50	1	chr1:42767245-42775742 +	1p34	lost	4	1
ERMAP	1	chr1:42825578-42844989 +	1p34	lost	4	1
ZNF691	1	chr1:42846573-42852475 +	1p34	lost	4	1
LOC339539	1	chr1:42857622-42888792 +	1p34	lost	4	1
SLC2A1	1	chr1:42925375-42958868 -	1p34	lost	4	1
SLC2A1-AS1	1	chr1:42959049-42983358 +	1p34	lost	4	1
FAM183A	1	chr1:43147923-43156396 +	1p34	lost	4	1
EBNA1BP2	1	chr1:43164174-43172315 -	1p34	lost	4	1
MIR6733	1	chr1:43171652-43171712 -	1p34	lost	4	1
CFAP57	1	chr1:43172330-43210878 +	1p34	lost	4	1
TMEM125	1	chr1:43269994-43274002 +	1p34	lost	4	1
C1orf210	1	chr1:43281886-43285579 -	1p34	lost	4	1
TIE1	1	chr1:43300895-43323110 +	1p34	lost	4	1
MPL	1	chr1:43337804-43354464 +	1p34	lost	4	1
CDC20	1	chr1:43358955-43363202 +	1p34	lost	4	1
MIR6734	1	chr1:43364648-43364715 -	1p34	lost	4	1
ELOVL1	1	chr1:43363397-43368074 -	1p34	lost	4	1
MED8	1	chr1:43383908-43389812 -	1p34	lost	4	1
SZT2	1	chr1:43389885-43454247 +	1p34	lost	4	1
MIR6735	1	chr1:43448539-43448611 +	1p34	lost	4	1
HYI	1	chr1:43451003-43453989 -	1p34	lost	4	1
PTPRF	1	chr1:43530860-43623672 +	1p34	lost	4	1
KDM4A	1	chr1:43650126-43705518 +	1p34	lost	4	1
KDM4A-AS1	1	chr1:43699738-43707341 -	1p34	lost	4	1
LOC101929592	1	chr1:43709405-43727343 -	1p34	lost	4	1
ST3GAL3	1	chr1:43707497-43931165 +	1p34	lost	4	1
MIR6079	1	chr1:43838622-43838683 +	1p34	lost	4	1
ARTN	1	chr1:43933320-43937240 +	1p34	lost	4	1
IPO13	1	chr1:43946806-43968022 +	1p34	lost	4	1
DPH2	1	chr1:43969981-43973371 +	1p34	lost	4	1
ATP6V0B	1	chr1:43974648-43978300 +	1p34	lost	4	1
B4GALT2	1	chr1:43979936-43991171 +	1p34	lost	4	1
CCDC24	1	chr1:43991596-43996526 +	1p34	lost	4	1
SLC6A9	1	chr1:43996483-44017340 -	1p34	lost	4	1
KLF17	1	chr1:44118850-44135137 +	1p34	lost	4	1
DMAP1	1	chr1:44213453-44220679 +	1p34	lost	4	1
ERI3-IT1	1	chr1:44222595-44244283 -	1p34	lost	4	1
ERI3	1	chr1:44221070-44355279 -	1p34	lost	4	1
RNF220	1	chr1:44405160-44651724 +	1p34	lost	4	1
MIR5584	1	chr1:44545493-44545552 +	1p34	lost	4	1
TMEM53	1	chr1:44653247-44674608 -	1p34	lost	4	1
KIF2C	1	chr1:44739818-44767766 +	1p34	lost	4	1
SNORD55	1	chr1:44775865-44775938 +	1p34	lost	4	1
SNORD46	1	chr1:44776492-44776589 +	1p34	lost	4	1
RPS8	1	chr1:44775574-44778740 +	1p34	lost	4	1
SNORD38A	1	chr1:44777842-44777912 +	1p34	lost	4	1
SNORD38B	1	chr1:44778390-44778458 +	1p34	lost	4	1
BEST4	1	chr1:44783585-44787754 -	1p34	lost	4	1
PLK3	1	chr1:44800225-44805995 +	1p34	lost	4	1
TCTEX1D4	1	chr1:44805910-44807285 -	1p34	lost	4	1
BTBD19	1	chr1:44808482-44814129 +	1p34	lost	4	1
PTCH2	1	chr1:44822266-44842944 -	1p34	lost	4	1
EIF2B3	1	chr1:44850522-44986722 -	1p34	lost	4	1
HECTD3	1	chr1:45002548-45011355 -	1p34	lost	4	1
UROD	1	chr1:45012133-45015669 +	1p34	lost	4	1
ZSWIM5	1	chr1:45016404-45206578 -	1p34	lost	4	1
LINC01144	1	chr1:45303910-45305619 +	1p34	lost	4	1
HPDL	1	chr1:45326873-45328674 +	1p34	lost	4	1
MUTYH	1	chr1:45329242-45340470 -	1p34	lost	4	1
TOE1	1	chr1:45339670-45343978 +	1p34	lost	4	1
TESK2	1	chr1:45343883-45491168 -	1p34	lost	4	1
MMACHC	1	chr1:45500184-45511067 +	1p34	lost	4	1
PRDX1	1	chr1:45511035-45521938 -	1p34	lost	4	1
AKR1A1	1	chr1:45550783-45570051 +	1p34	lost	4	1
NASP	1	chr1:45583988-45618906 +	1p34	lost	4	1
CCDC17	1	chr1:45620044-45624059 -	1p34	lost	4	1
RPS15AP10	1	chr1:45645781-45646685 -	1p34	lost	4	1
GPBP1L1	1	chr1:45627304-45686630 -	1p34	lost	4	1
TMEM69	1	chr1:45688175-45694436 +	1p34	lost	4	1
IPP	1	chr1:45698735-45750813 -	1p34	lost	4	1
MAST2	1	chr1:45803613-46036124 +	1p34	lost	4	1
PIK3R3	1	chr1:46040140-46132708 -	1p34	lost	4	1
LOC101929626	1	chr1:46133371-46139080 +	1p34	lost	4	1
TSPAN1	1	chr1:46175077-46185962 +	1p34	lost	4	1
POMGNT1	1	chr1:46188681-46198449 -	1p34	lost	4	1
LURAP1	1	chr1:46203334-46221256 +	1p34	lost	4	1
RAD54L	1	chr1:46247695-46278473 +	1p34	lost	4	1
LRRC41	1	chr1:46278400-46303366 -	1p34	lost	4	1
ARMH1	1	chr1:44674696-44725591 +	1p34.1	lost	4	1
[truncated: 603 more rows]

## Sheet: Amplification
Gene symbol	Chr	StartStop	location	preservation status	Number of tissue with the amplification	percentage of the primary cell retained the amplification
FAM30A	14	chr14:105917979-105932642 +	14q32.33	preserved	7	1
ADAM6	14	chr14:105969729-105972269 -	14q32	preserved	7	1
LINC00226	14	chr14:106287674-106288372 +	14q32	preserved	7	0.857143
EHMT1	9	chr9:137618992-137836126 +	9q34	lost	3	0.666667
EHMT1	9	chr9:137619001-137836127 +	9q34.3	lost	3	0.666667
MIR602	9	chr9:137838419-137838516 +	9q34	lost	3	0.666667
LOC100133077	9	chr9:137867925-137892570 -	9q34	lost	3	0.666667
CACNA1B	9	chr9:137877789-138124624 +	9q34	lost	3	0.666667
LOC101928786	9	chr9:138040503-138045071 -	9q34	lost	3	0.666667
TUBBP5	9	chr9:138150113-138177433 +	9q34	lost	3	0.666667
