# Supplementary material for: Glioblastoma Primary Cells Retain the Most Copy Number Alterations That Predict Poor Survival in Glioma Patients
Source: Front Oncol. 2021 Apr 26;11:621432. doi: 10.3389/fonc.2021.621432 (PMC8108987; doi:10.3389/fonc.2021.621432)
Supplement: Supplementary Table 3 — The preserved and lost gene CNAs in primary cells from GBM tumors. [file Table_2.xlsx]

## Sheet: Deletion
Gene symbol	Chr	StartStop	location	preservation status	Number of tissue with the deletion	percentage of the primary cell retained the deletion
MIR1256	1	chr1:20988314-20988432 -	1p36	preserved	3	1
MIR5692C2	7	chr7:97964405-97964481 -	7q21	preserved	3	1
CDKN2A	9	chr9:21967752-21974827 -	9p21	preserved	4	1
CDKN2B	9	chr9:22002903-22009313 -	9p21	preserved	4	1
CDKN2B-AS1	9	chr9:21994791-22121094 +	9p21	preserved	4	1
CDKN2A-DT	9	chr9:21967139-21967754 +	9p21.3	preserved	3	1
MAP3K8	10	chr10:30434021-30461833 +	10p11	preserved	3	1
LYZL2	10	chr10:30611779-30629753 -	10p11	preserved	3	1
ZNF438	10	chr10:30844636-31031937 -	10p11	preserved	3	1
ZEB1-AS1	10	chr10:31307717-31319095 -	10p11	preserved	3	1
ZEB1	10	chr10:31319172-31529814 +	10p11	preserved	3	1
ARHGAP12	10	chr10:31805398-31928876 -	10p11	preserved	3	1
KIF5B	10	chr10:32009010-32056443 -	10p11	preserved	3	1
EPC1	10	chr10:32267716-32347218 -	10p11	preserved	3	1
LOC102031319	10	chr10:32347364-32374488 +	10p11	preserved	3	1
LOC101929431	10	chr10:32434369-32446056 -	10p11	preserved	3	1
CCDC7	10	chr10:32446082-32574564 +	10p11	preserved	3	1
ITGB1	10	chr10:32900318-32957894 -	10p11	preserved	3	1
NRP1	10	chr10:33177491-33334905 -	10p11	preserved	3	1
SVIL-AS1	10	chr10:29409534-29469130 +	10p11	preserved	3	1
MIR604	10	chr10:29545004-29545097 -	10p11	preserved	3	1
SVIL	10	chr10:29457348-29634972 -	10p11	preserved	3	1
MIR938	10	chr10:29602264-29602346 -	10p11	preserved	3	1
LOC101929279	10	chr10:30211852-30232690 +	10p11	preserved	3	1
MTPAP	10	chr10:30309801-30349338 -	10p11	preserved	3	1
GOLGA2P6	10	chr10:30364327-30371907 -	10p11	preserved	3	1
MIR7162	10	chr10:30368597-30368665 -	10p11	preserved	3	1
LINC00838	10	chr10:33759713-33772680 -	10p11	preserved	3	1
PARD3	10	chr10:34109560-34815325 -	10p11	preserved	3	1
PARD3-AS1	10	chr10:34815768-34816422 +	10p11	preserved	3	1
CUL2	10	chr10:35008551-35090383 -	10p11	preserved	3	1
CREM	10	chr10:35127457-35212958 +	10p11	preserved	3	1
CCNY	10	chr10:35246981-35572670 +	10p11	preserved	3	1
GJD4	10	chr10:35605410-35608935 +	10p11	preserved	3	1
FZD8	10	chr10:35638249-35641434 -	10p11	preserved	3	1
MIR4683	10	chr10:35641172-35641252 -	10p11	preserved	3	1
PCAT5	10	chr10:35778302-35800920 +	10p11.21	preserved	3	1
C10orf142	10	chr10:44292750-44294649 +	10p11.21	preserved	3	1
DEPP1	10	chr10:44976128-44978809 -	10p11.21	preserved	3	1
SVIL2P	10	chr10:30692274-30717013 +	10p11.23	preserved	3	1
JCAD	10	chr10:30012803-30115494 -	10p11.23	preserved	3	1
OR13A1	10	chr10:45302654-45315608 -	10q11	preserved	3	1
ALOX5	10	chr10:45374166-45446119 +	10q11	preserved	3	1
LOC102724323	10	chr10:45444568-45453121 -	10q11	preserved	3	1
ZFAND4	10	chr10:45615501-45672732 -	10q11	preserved	3	1
AGAP4	10	chr10:45825592-45847473 -	10q11	preserved	3	1
SYT15	10	chr10:46579016-46594172 +	10q11	preserved	3	1
GPRIN2	10	chr10:46543974-46556071 -	10q11	preserved	3	1
NPY4R	10	chr10:46461099-46465881 -	10q11	preserved	3	1
LINC00842	10	chr10:46398362-46453306 +	10q11	preserved	3	1
HNRNPA1P33	10	chr10:46415915-46416456 +	10q11	preserved	3	1
ANXA8	10	chr10:47467994-47484158 -	10q11	preserved	3	1
FAM25C	10	chr10:47487219-47491700 -	10q11	preserved	3	1
FAM25G	10	chr10:47487236-47491700 -	10q11	preserved	3	1
AGAP9	10	chr10:47501854-47523638 -	10q11	preserved	3	1
ANTXRLP1	10	chr10:46219025-46269608 -	10q11	preserved	3	1
ANTXRL	10	chr10:46286997-46330207 +	10q11	preserved	3	1
ANXA8L1	10	chr10:46375590-46391783 +	10q11	preserved	3	1
CTSLP2	10	chr10:47580671-47583419 -	10q11	preserved	3	1
ZNF488	10	chr10:47365496-47384338 -	10q11	preserved	3	1
RBP3	10	chr10:47348371-47357875 +	10q11	preserved	3	1
ZNF239	10	chr10:43556345-43568459 -	10q11	preserved	3	1
ZNF485	10	chr10:43606407-43617904 +	10q11	preserved	3	1
ZNF32-AS1	10	chr10:43643872-43645047 +	10q11	preserved	3	1
ZNF32	10	chr10:43643859-43648878 -	10q11	preserved	3	1
ZNF32-AS2	10	chr10:43645942-43648019 +	10q11	preserved	3	1
ZNF32-AS3	10	chr10:43628817-43674699 +	10q11	preserved	3	1
HNRNPA3P1	10	chr10:43787412-43790417 -	10q11	preserved	3	1
LINC00619	10	chr10:43845306-43850622 +	10q11	preserved	3	1
LINC00840	10	chr10:43859411-43895433 +	10q11	preserved	3	1
LINC00841	10	chr10:43912402-43914506 +	10q11	preserved	3	1
CXCL12	10	chr10:44377062-44385097 -	10q11	preserved	3	1
TMEM72-AS1	10	chr10:44811024-44959689 -	10q11	preserved	3	1
TMEM72	10	chr10:44911316-44937010 +	10q11	preserved	3	1
RASSF4	10	chr10:44959771-44994724 +	10q11	preserved	3	1
C10orf25	10	chr10:44997698-45000910 -	10q11	preserved	3	1
ZNF22	10	chr10:45000825-45005329 +	10q11	preserved	3	1
RSU1P2	10	chr10:45099476-45154596 -	10q11	preserved	3	1
MIR3156-1	10	chr10:45164014-45164088 +	10q11	preserved	3	1
ANKRD30BP3	10	chr10:45154662-45186041 +	10q11	preserved	3	1
GDF2	10	chr10:47322490-47327588 +	10q11	preserved	3	1
GDF10	10	chr10:47300224-47313583 +	10q11	preserved	3	1
FRMPD2	10	chr10:48156559-48251757 -	10q11	preserved	3	1
MAPK8	10	chr10:48306639-48439359 +	10q11	preserved	3	1
ARHGAP22	10	chr10:48446025-48605131 -	10q11	preserved	3	1
WDFY4	10	chr10:48685473-48982956 +	10q11	preserved	3	1
LRRC18	10	chr10:48909484-48914235 -	10q11	preserved	3	1
MIR4294	10	chr10:48985512-48985587 -	10q11	preserved	3	1
VSTM4	10	chr10:49102172-49115532 -	10q11	preserved	3	1
FAM170B	10	chr10:49131156-49134020 -	10q11	preserved	3	1
FAM170B-AS1	10	chr10:49121839-49151547 +	10q11	preserved	3	1
C10orf71-AS1	10	chr10:49296283-49298893 -	10q11	preserved	3	1
C10orf71	10	chr10:49299142-49327492 +	10q11	preserved	3	1
DRGX	10	chr10:49366116-49396016 -	10q11	preserved	3	1
ERCC6	10	chr10:49454480-49539123 -	10q11	preserved	3	1
PGBD3	10	chr10:49515105-49524281 -	10q11	preserved	3	1
ERCC6-PGBD3	10	chr10:49515105-49539538 -	10q11	preserved	3	1
SLC18A3	10	chr10:49610301-49612720 +	10q11	preserved	3	1
CHAT	10	chr10:49613108-49665104 +	10q11	preserved	3	1
C10orf53	10	chr10:49679630-49710261 +	10q11	preserved	3	1
OGDHL	10	chr10:49734641-49762379 -	10q11	preserved	3	1
PARG	10	chr10:49818274-49942027 -	10q11	preserved	3	1
PARGP1	10	chr10:45854835-45972428 -	10q11	preserved	3	1
TIMM23B	10	chr10:49942033-49974850 +	10q11	preserved	3	1
MSMB	10	chr10:46033305-46046269 -	10q11	preserved	3	1
NCOA4	10	chr10:46005088-46023458 -	10q11	preserved	3	1
TIMM23	10	chr10:45972453-46003741 +	10q11	preserved	3	1
AGAP6	10	chr10:49988318-50010499 +	10q11	preserved	3	1
FAM21EP	10	chr10:50021182-50067803 -	10q11	preserved	3	1
ASAH2	10	chr10:50184861-50248610 -	10q11	preserved	3	1
SGMS1	10	chr10:50305585-50623977 -	10q11	preserved	3	1
ASAH2B	10	chr10:50739688-50757186 +	10q11	preserved	3	1
A1CF	10	chr10:50799409-50885675 -	10q11	preserved	3	1
LOC102724719	10	chr10:51062579-51068552 -	10q11	preserved	3	1
PRKG1	10	chr10:51074487-52298350 +	10q11	preserved	3	1
CSGALNACT2	10	chr10:43138445-43185306 +	10q11	preserved	3	1
RASGEF1A	10	chr10:43194533-43266919 -	10q11	preserved	3	1
FXYD4	10	chr10:43371644-43376335 +	10q11	preserved	3	1
HNRNPF	10	chr10:43385617-43409208 -	10q11	preserved	3	1
ZNF487	10	chr10:43437111-43483181 +	10q11	preserved	3	1
RET	10	chr10:43077027-43130349 +	10q11	preserved	3	1
MARCHF8	10	chr10:45454585-45594906 -	10q11.21-q11.22	preserved	3	1
WASHC2C	10	chr10:45727043-45792964 +	10q11.22	preserved	3	1
PTPN20	10	chr10:46911372-47003829 +	10q11.22	preserved	3	1
BMS1P1	10	chr10:46786733-46811989 +	10q11.22	preserved	3	1
SHLD2P1	10	chr10:46610472-46651976 -	10q11.22	preserved	3	1
NPY4R2	10	chr10:47913999-47926069 +	10q11.22	preserved	3	1
BMS1P2	10	chr10:47535574-47553523 -	10q11.22	preserved	3	1
SHLD2P3	10	chr10:47689700-47731218 +	10q11.22	preserved	3	1
FAM25BP	10	chr10:46369087-46373563 +	10q11.22	preserved	3	1
FRMPD2B	10	chr10:46876674-46895326 +	10q11.22	preserved	3	1
GLUD1P2	10	chr10:46759023-46786770 -	10q11.22	preserved	3	1
AGAP12P	10	chr10:48010132-48031640 -	10q11.22	preserved	3	1
AGAP7P	10	chr10:46109495-46131678 +	10q11.22	preserved	3	1
TMEM273	10	chr10:49154728-49188580 -	10q11.23	preserved	3	1
WASHC2A	10	chr10:50067888-50133509 +	10q11.23	preserved	3	1
MIR605	10	chr10:51299573-51299655 +	10q21	preserved	3	1
PRKG1-AS1	10	chr10:52296848-52314128 -	10q21	preserved	3	1
DKK1	10	chr10:52314183-52317657 +	10q21	preserved	3	1
MBL2	10	chr10:52765380-52771700 -	10q21	preserved	3	1
PCDH15	10	chr10:53821100-54801291 -	10q21	preserved	3	1
MTRNR2L5	10	chr10:55598990-55600727 +	10q21	preserved	3	1
ZWINT	10	chr10:56357438-56361273 -	10q21	preserved	3	1
MIR3924	10	chr10:57304479-57304559 -	10q21	preserved	3	1
IPMK	10	chr10:58191517-58267934 -	10q21	preserved	3	1
CISD1	10	chr10:58269102-58289259 +	10q21	preserved	3	1
UBE2D1	10	chr10:58334979-58370753 +	10q21	preserved	3	1
TFAM	10	chr10:58385143-58399230 +	10q21	preserved	3	1
BICC1	10	chr10:58513144-58831437 +	10q21	preserved	3	1
FAM133CP	10	chr10:58715015-58717533 +	10q21	preserved	3	1
LINC00844	10	chr10:58999518-59001617 +	10q21	preserved	3	1
PHYHIPL	10	chr10:59176588-59247774 +	10q21	preserved	3	1
FAM13C	10	chr10:59246129-59362594 -	10q21	preserved	3	1
SLC16A9	10	chr10:59650764-59709891 -	10q21	preserved	3	1
CCDC6	10	chr10:59788748-59906656 -	10q21	preserved	3	1
ANK3	10	chr10:60026298-60389984 -	10q21	preserved	3	1
CDK1	10	chr10:60778454-60794852 +	10q21	preserved	3	1
RHOBTB1	10	chr10:60869440-60944275 -	10q21	preserved	3	1
LINC00845	10	chr10:61016275-61026417 +	10q21	preserved	3	1
TMEM26	10	chr10:61406642-61453450 -	10q21	preserved	3	1
TMEM26-AS1	10	chr10:61480041-61493431 +	10q21	preserved	3	1
ARID5B	10	chr10:61901254-62096948 +	10q21	preserved	3	1
RTKN2	10	chr10:62193086-62268863 -	10q21	preserved	3	1
LOC283045	10	chr10:62339588-62375127 -	10q21	preserved	3	1
ZNF365	10	chr10:62520448-62672011 +	10q21	preserved	3	1
ADO	10	chr10:62804756-62808479 +	10q21	preserved	3	1
EGR2	10	chr10:62811996-62816380 -	10q21	preserved	3	1
NRBF2	10	chr10:63133247-63155031 +	10q21	preserved	3	1
JMJD1C	10	chr10:63167221-63466001 -	10q21	preserved	3	1
MIR1296	10	chr10:63372957-63373048 -	10q21	preserved	3	1
REEP3	10	chr10:63521363-63625123 +	10q21	preserved	3	1
ANXA2P3	10	chr10:64825528-64826877 +	10q21	preserved	3	1
LINC01515	10	chr10:65571425-65766541 +	10q21	preserved	3	1
CTNNA3	10	chr10:65912518-67696191 -	10q21	preserved	3	1
LOC101928961	10	chr10:66894110-67012153 -	10q21	preserved	3	1
LRRTM3	10	chr10:66926034-67101551 +	10q21	preserved	3	1
DNAJC12	10	chr10:67811208-67838179 -	10q21	preserved	3	1
SIRT1	10	chr10:67884669-67918390 +	10q21	preserved	3	1
HERC4	10	chr10:67921899-68075346 -	10q21	preserved	3	1
MYPN	10	chr10:68109433-68212016 +	10q21	preserved	3	1
ATOH7	10	chr10:68230595-68232113 -	10q21	preserved	3	1
PBLD	10	chr10:68282660-68332927 -	10q21	preserved	3	1
HNRNPH3	10	chr10:68332011-68343196 +	10q21	preserved	3	1
RUFY2	10	chr10:68343518-68407189 -	10q21	preserved	3	1
DNA2	10	chr10:68414064-68471973 -	10q21	preserved	3	1
SLC25A16	10	chr10:68482333-68527523 -	10q21	preserved	3	1
TET1	10	chr10:68560360-68694482 +	10q21	preserved	3	1
SNORD98	10	chr10:68755172-68755238 +	10q21	preserved	3	1
CCAR1	10	chr10:68721144-68792377 +	10q21	preserved	3	1
LNCAROD	10	chr10:52450877-52470533 -	10q21.1	preserved	3	1
MRLN	10	chr10:59736692-59753455 -	10q21.2	preserved	3	1
LINC01553	10	chr10:59958217-59960913 -	10q21.2	preserved	3	1
CABCOCO1	10	chr10:61662929-61766407 +	10q21.2	preserved	3	1
JMJD1C-AS1	10	chr10:63465229-63466563 +	10q21.3	preserved	3	1
SPOCK2	10	chr10:72059034-72089032 -	10q22	preserved	3	1
ASCC1	10	chr10:72096032-72216441 -	10q22	preserved	3	1
ANAPC16	10	chr10:72216000-72235860 +	10q22	preserved	3	1
DDIT4	10	chr10:72273919-72276036 +	10q22	preserved	3	1
DNAJB12	10	chr10:72332830-72354919 -	10q22	preserved	3	1
MICU1	10	chr10:72367326-72626191 -	10q22	preserved	3	1
MIR4676	10	chr10:72721029-72721100 +	10q22	preserved	3	1
MCU	10	chr10:72692131-72887694 +	10q22	preserved	3	1
OIT3	10	chr10:72893556-72933036 +	10q22	preserved	3	1
PLA2G12B	10	chr10:72934762-72954819 -	10q22	preserved	3	1
P4HA1	10	chr10:73007222-73096974 -	10q22	preserved	3	1
NUDT13	10	chr10:73110375-73131828 +	10q22	preserved	3	1
ECD	10	chr10:73134524-73168095 -	10q22	preserved	3	1
FAM149B1	10	chr10:73168119-73242181 +	10q22	preserved	3	1
DNAJC9	10	chr10:73241956-73247331 -	10q22	preserved	3	1
MRPS16	10	chr10:73248843-73252693 -	10q22	preserved	3	1
DNAJC9-AS1	10	chr10:73252741-73254346 +	10q22	preserved	3	1
CFAP70	10	chr10:73253758-73358859 -	10q22	preserved	3	1
ANXA7	10	chr10:73375101-73414085 -	10q22	preserved	3	1
MSS51	10	chr10:73423579-73433561 -	10q22	preserved	3	1
PPP3CB	10	chr10:73436428-73496024 -	10q22	preserved	3	1
USP54	10	chr10:73497538-73575675 -	10q22	preserved	3	1
MYOZ1	10	chr10:73631612-73641757 -	10q22	preserved	3	1
SYNPO2L	10	chr10:73644881-73651039 -	10q22	preserved	3	1
AGAP5	10	chr10:73674275-73697796 -	10q22	preserved	3	1
BMS1P4	10	chr10:73699151-73730514 -	10q22	preserved	3	1
GLUD1P3	10	chr10:73730562-73731771 +	10q22	preserved	3	1
SEC24C	10	chr10:73744373-73772175 +	10q22	preserved	3	1
FUT11	10	chr10:73772291-73776218 +	10q22	preserved	3	1
CHCHD1	10	chr10:73782050-73783648 +	10q22	preserved	3	1
ZSWIM8	10	chr10:73785624-73801798 +	10q22	preserved	3	1
ZSWIM8-AS1	10	chr10:73796514-73801399 -	10q22	preserved	3	1
NDST2	10	chr10:73801911-73811831 -	10q22	preserved	3	1
CAMK2G	10	chr10:73812501-73874591 -	10q22	preserved	3	1
PLAU	10	chr10:73911101-73917500 +	10q22	preserved	3	1
C10orf55	10	chr10:73909969-73922777 -	10q22	preserved	3	1
VCL	10	chr10:73998114-74120156 +	10q22	preserved	3	1
AP3M1	10	chr10:74120257-74151085 -	10q22	preserved	3	1
ADK	10	chr10:74151185-74709303 +	10q22	preserved	3	1
LOC102723439	10	chr10:74506500-74529324 -	10q22	preserved	3	1
KAT6B	10	chr10:74826413-75032622 +	10q22	preserved	3	1
DUPD1	10	chr10:75037784-75058583 -	10q22	preserved	3	1
DUSP13	10	chr10:75094434-75099490 -	10q22	preserved	3	1
SAMD8	10	chr10:75111635-75182123 +	10q22	preserved	3	1
VDAC2	10	chr10:75210154-75231448 +	10q22	preserved	3	1
COMTD1	10	chr10:75233656-75236066 -	10q22	preserved	3	1
ZNF503-AS1	10	chr10:75296383-75361678 +	10q22	preserved	3	1
ZNF503	10	chr10:75397830-75401894 -	10q22	preserved	3	1
ZNF503-AS2	10	chr10:75404165-75408982 +	10q22	preserved	3	1
LOC101929234	10	chr10:75409157-75411324 +	10q22	preserved	3	1
STOX1	10	chr10:68827537-68893060 +	10q22	preserved	3	1
DDX50	10	chr10:68901278-68946847 +	10q22	preserved	3	1
DDX21	10	chr10:68956123-68985069 +	10q22	preserved	3	1
SRGN	10	chr10:69088028-69104811 +	10q22	preserved	3	1
VPS26A	10	chr10:69124153-69174416 +	10q22	preserved	3	1
SUPV3L1	10	chr10:69180204-69209098 +	10q22	preserved	3	1
LOC101928994	10	chr10:69215333-69232490 -	10q22	preserved	3	1
HKDC1	10	chr10:69220303-69267559 +	10q22	preserved	3	1
HK1	10	chr10:69270000-69401881 +	10q22	preserved	3	1
TACR2	10	chr10:69404202-69416918 -	10q22	preserved	3	1
TSPAN15	10	chr10:69451467-69507669 +	10q22	preserved	3	1
NEUROG3	10	chr10:69572035-69573454 -	10q22	preserved	3	1
COL13A1	10	chr10:69801888-69959148 +	10q22	preserved	3	1
AIFM2	10	chr10:70112267-70132934 -	10q22	preserved	3	1
TYSND1	10	chr10:70137981-70146740 -	10q22	preserved	3	1
SAR1A	10	chr10:70150205-70170529 -	10q22	preserved	3	1
PPA1	10	chr10:70202830-70233434 -	10q22	preserved	3	1
NPFFR1	10	chr10:70254957-70283694 -	10q22	preserved	3	1
LRRC20	10	chr10:70298970-70381914 -	10q22	preserved	3	1
EIF4EBP2	10	chr10:70404105-70428618 +	10q22	preserved	3	1
KCNMA1-AS1	10	chr10:76888044-76978593 +	10q22	preserved	3	1
KCNMA1-AS2	10	chr10:77140831-77150100 +	10q22	preserved	3	1
KCNMA1	10	chr10:76884877-77637819 -	10q22	preserved	3	1
DLG5	10	chr10:77790791-77926590 -	10q22	preserved	3	1
DLG5-AS1	10	chr10:77926812-77929825 +	10q22	preserved	3	1
POLR3A	10	chr10:77975149-78029540 -	10q22	preserved	3	1
RPS24	10	chr10:78033760-78040715 +	10q22	preserved	3	1
LINC00856	10	chr10:78248625-78252645 +	10q22	preserved	3	1
LINC00595	10	chr10:78267328-78280213 +	10q22	preserved	3	1
ZMIZ1-AS1	10	chr10:78943326-79067448 -	10q22	preserved	3	1
ZMIZ1	10	chr10:79069035-79316528 +	10q22	preserved	3	1
PPIF	10	chr10:79347464-79355333 +	10q22	preserved	3	1
ZCCHC24	10	chr10:79382327-79445627 -	10q22	preserved	3	1
EIF5AL1	10	chr10:79512601-79516436 +	10q22	preserved	3	1
SFTPA2	10	chr10:79555852-79559871 -	10q22	preserved	3	1
SFTPA1	10	chr10:79610939-79615443 +	10q22	preserved	3	1
BEND3P3	10	chr10:79682975-79688894 +	10q22	preserved	3	1
NUTM2B	10	chr10:79703227-79712757 +	10q22	preserved	3	1
NUTM2B-AS1	10	chr10:79691500-79826594 -	10q22	preserved	3	1
LOC642361	10	chr10:79825902-79827602 +	10q22	preserved	3	1
MBL1P	10	chr10:79920178-79923119 +	10q22	preserved	3	1
SFTPD	10	chr10:79937740-79949105 -	10q22	preserved	3	1
TMEM254-AS1	10	chr10:80046233-80079193 -	10q22	preserved	3	1
TMEM254	10	chr10:80078646-80092551 +	10q22	preserved	3	1
PLAC9	10	chr10:80132502-80145064 +	10q22	preserved	3	1
ANXA11	10	chr10:80155124-80205572 -	10q22	preserved	3	1
LINC00857	10	chr10:80207710-80219657 +	10q22	preserved	3	1
MAT1A	10	chr10:80271820-80289678 -	10q22	preserved	3	1
NODAL	10	chr10:70431936-70441709 -	10q22	preserved	3	1
PALD1	10	chr10:70478808-70568450 +	10q22	preserved	3	1
KIFBP	10	chr10:68988803-69016982 +	10q22.1	preserved	3	1
FAM241B	10	chr10:69630241-69633599 +	10q22.1	preserved	3	1
MACROH2A2	10	chr10:70052846-70112282 +	10q22.1	preserved	3	1
LRMDA	10	chr10:75431624-76560168 +	10q22.2-q22.3	preserved	3	1
BMS1P21	10	chr10:79904898-79931801 +	10q22.3	preserved	3	1
DYDC1	10	chr10:80336106-80356758 -	10q23	preserved	3	1
DYDC2	10	chr10:80356768-80368073 +	10q23	preserved	3	1
TSPAN14	10	chr10:80454265-80522630 +	10q23	preserved	3	1
LOC101929574	10	chr10:80529597-80535942 -	10q23	preserved	3	1
SH2D4B	10	chr10:80537902-80646560 +	10q23	preserved	3	1
NRG3-AS1	10	chr10:82229014-82232920 -	10q23	preserved	3	1
NRG3	10	chr10:81877687-82987179 +	10q23	preserved	3	1
GHITM	10	chr10:84139429-84153555 +	10q23	preserved	3	1
C10orf99	10	chr10:84173798-84185294 +	10q23	preserved	3	1
CDHR1	10	chr10:84194635-84218696 +	10q23	preserved	3	1
LRIT2	10	chr10:84220491-84225589 -	10q23	preserved	3	1
LRIT1	10	chr10:84231520-84241461 -	10q23	preserved	3	1
RGR	10	chr10:84245053-84259188 +	10q23	preserved	3	1
LINC00858	10	chr10:84279980-84294659 +	10q23	preserved	3	1
CCSER2	10	chr10:84328589-84518521 +	10q23	preserved	3	1
LINC01519	10	chr10:85193421-85198905 -	10q23	preserved	3	1
LOC101929662	10	chr10:85432863-85448956 +	10q23	preserved	3	1
LINC01520	10	chr10:85449592-85492001 +	10q23	preserved	3	1
GRID1-AS1	10	chr10:85577731-85607215 +	10q23	preserved	3	1
GRID1	10	chr10:85599555-86366493 -	10q23	preserved	3	1
MIR346	10	chr10:86264694-86264788 -	10q23	preserved	3	1
OPN4	10	chr10:86654557-86666459 +	10q23	preserved	3	1
LDB3	10	chr10:86668669-86736067 +	10q23	preserved	3	1
BMPR1A	10	chr10:86756639-86925188 +	10q23	preserved	3	1
MMRN2	10	chr10:86935541-86957668 -	10q23	preserved	3	1
SNCG	10	chr10:86958531-86963260 +	10q23	preserved	3	1
ADIRF	10	chr10:86968431-86970909 +	10q23	preserved	3	1
AGAP11	10	chr10:86970741-87010203 +	10q23	preserved	3	1
FAM25A	10	chr10:87020289-87024730 +	10q23	preserved	3	1
GLUD1	10	chr10:87050202-87095047 -	10q23	preserved	3	1
NUTM2A	10	chr10:87225448-87234976 +	10q23	preserved	3	1
NUTM2A-AS1	10	chr10:87238667-87342558 -	10q23	preserved	3	1
NUTM2D	10	chr10:87357720-87370695 +	10q23	preserved	3	1
MIR4678	10	chr10:87503881-87503954 +	10q23	preserved	3	1
MINPP1	10	chr10:87504466-87553461 +	10q23	preserved	3	1
PAPSS2	10	chr10:87659719-87747705 +	10q23	preserved	3	1
ATAD1	10	chr10:87751512-87818231 -	10q23	preserved	3	1
CFL1P1	10	chr10:87818313-87845612 +	10q23	preserved	3	1
KLLN	10	chr10:87859161-87863437 -	10q23	preserved	3	1
PTEN	10	chr10:87863438-87971930 +	10q23	preserved	3	1
RNLS	10	chr10:88273864-88583325 -	10q23	preserved	3	1
LIPJ	10	chr10:88586762-88606976 +	10q23	preserved	3	1
LIPF	10	chr10:88664389-88678815 +	10q23	preserved	3	1
LIPK	10	chr10:88724544-88752756 +	10q23	preserved	3	1
LIPN	10	chr10:88761406-88778242 +	10q23	preserved	3	1
LIPM	10	chr10:88802730-88820546 +	10q23	preserved	3	1
ANKRD22	10	chr10:88819902-88851975 -	10q23	preserved	3	1
STAMBPL1	10	chr10:88880187-88923502 +	10q23	preserved	3	1
ACTA2-AS1	10	chr10:88932684-88939974 +	10q23	preserved	3	1
ACTA2	10	chr10:88935074-88952877 -	10q23	preserved	3	1
FAS-AS1	10	chr10:88991424-88992975 -	10q23	preserved	3	1
FAS	10	chr10:88990559-89017061 +	10q23	preserved	3	1
MIR4679-2	10	chr10:89063335-89063411 -	10q23	preserved	3	1
MIR4679-1	10	chr10:89063336-89063410 +	10q23	preserved	3	1
CH25H	10	chr10:89205937-89207314 -	10q23	preserved	3	1
LIPA	10	chr10:89213569-89252039 -	10q23	preserved	3	1
IFIT2	10	chr10:89301949-89309276 +	10q23	preserved	3	1
IFIT3	10	chr10:89327819-89340968 +	10q23	preserved	3	1
IFIT1B	10	chr10:89378056-89385205 +	10q23	preserved	3	1
IFIT1	10	chr10:89392546-89406487 +	10q23	preserved	3	1
IFIT5	10	chr10:89414568-89421002 +	10q23	preserved	3	1
SLC16A12-AS1	10	chr10:89455991-89468151 +	10q23	preserved	3	1
SLC16A12	10	chr10:89430294-89535556 -	10q23	preserved	3	1
MIR107	10	chr10:89592747-89592827 -	10q23	preserved	3	1
PANK1	10	chr10:89579497-89643891 -	10q23	preserved	3	1
FLJ37201	10	chr10:89691300-89697928 -	10q23	preserved	3	1
KIF20B	10	chr10:89701590-89774943 +	10q23	preserved	3	1
LINC00865	10	chr10:89829493-89840861 +	10q23	preserved	3	1
LINC01375	10	chr10:89915489-89957373 -	10q23	preserved	3	1
HTR7	10	chr10:90740819-90857914 -	10q23	preserved	3	1
RPP30	10	chr10:90871952-90902190 +	10q23	preserved	3	1
ANKRD1	10	chr10:90912100-90921275 -	10q23	preserved	3	1
LINC00502	10	chr10:91045808-91062159 +	10q23	preserved	3	1
NUDT9P1	10	chr10:91152006-91153080 -	10q23	preserved	3	1
PCGF5	10	chr10:91220602-91284331 +	10q23	preserved	3	1
HECTD2-AS1	10	chr10:91306962-91611460 -	10q23	preserved	3	1
HECTD2	10	chr10:91410285-91514828 +	10q23	preserved	3	1
PPP1R3C	10	chr10:91628441-91633101 -	10q23	preserved	3	1
TNKS2-AS1	10	chr10:91782839-91798291 -	10q23	preserved	3	1
TNKS2	10	chr10:91798394-91865475 +	10q23	preserved	3	1
FGFBP3	10	chr10:91906588-91909501 -	10q23	preserved	3	1
BTAF1	10	chr10:91923979-92030323 +	10q23	preserved	3	1
CPEB3	10	chr10:92048640-92291118 -	10q23	preserved	3	1
MARK2P9	10	chr10:92418661-92419606 +	10q23	preserved	3	1
IDE	10	chr10:92451684-92574095 -	10q23	preserved	3	1
KIF11	10	chr10:92593068-92655395 +	10q23	preserved	3	1
HHEX	10	chr10:92689924-92695651 +	10q23	preserved	3	1
EXOC6	10	chr10:92848455-93059494 +	10q23	preserved	3	1
CYP26C1	10	chr10:93061264-93068697 +	10q23	preserved	3	1
CYP26A1	10	chr10:93073475-93077884 +	10q23	preserved	3	1
MYOF	10	chr10:93306429-93482317 -	10q23	preserved	3	1
CEP55	10	chr10:93496632-93529092 +	10q23	preserved	3	1
FFAR4	10	chr10:93566665-93590072 +	10q23	preserved	3	1
RBP4	10	chr10:93591836-93601236 -	10q23	preserved	3	1
PDE6C	10	chr10:93612588-93665672 +	10q23	preserved	3	1
FRA10AC1	10	chr10:93667883-93702572 -	10q23	preserved	3	1
LGI1	10	chr10:93757809-93798174 +	10q23	preserved	3	1
SLC35G1	10	chr10:93893970-93903824 +	10q23	preserved	3	1
PIPSL	10	chr10:93958140-93961915 -	10q23	preserved	3	1
PLCE1-AS2	10	chr10:94081950-94108794 -	10q23	preserved	3	1
PLCE1	10	chr10:93993989-94328391 +	10q23	preserved	3	1
PLCE1-AS1	10	chr10:94279290-94287070 -	10q23	preserved	3	1
NOC3L	10	chr10:94333226-94362976 -	10q23	preserved	3	1
TBC1D12	10	chr10:94402429-94536332 +	10q23	preserved	3	1
HELLS	10	chr10:94545767-94602099 +	10q23	preserved	3	1
CYP2C18	10	chr10:94683494-94736191 +	10q23	preserved	3	1
CYP2C19	10	chr10:94762681-94855551 +	10q23	preserved	3	1
CYP2C9	10	chr10:94938658-94989391 +	10q23	preserved	3	1
CYP2C8	10	chr10:95036772-95069497 -	10q23	preserved	3	1
ACSM6	10	chr10:95194200-95228929 +	10q23	preserved	3	1
PDLIM1	10	chr10:95237568-95291148 -	10q23	preserved	3	1
PRXL2A	10	chr10:80407829-80437115 +	10q23.1	preserved	3	1
TSPAN14	10	chr10:80454265-80533124 +	10q23.1	preserved	3	1
LINC02647	10	chr10:85431943-85432772 -	10q23.1	preserved	3	1
WAPL	10	chr10:86435256-86521816 -	10q23.2	preserved	3	1
SHLD2	10	chr10:87094478-87191469 +	10q23.2	preserved	3	1
LINC00863	10	chr10:87342411-87357302 +	10q23.2	preserved	3	1
FAM245A	10	chr10:87396574-87407700 -	10q23.2	preserved	3	1
LINC02653	10	chr10:90402521-90540805 -	10q23.31	preserved	3	1
MARCHF5	10	chr10:92291164-92353964 +	10q23.32-q23.33	preserved	3	1
SORBS1	10	chr10:95311773-95561420 -	10q24	preserved	3	1
ALDH18A1	10	chr10:95605929-95656810 -	10q24	preserved	3	1
TCTN3	10	chr10:95663396-95694143 -	10q24	preserved	3	1
ENTPD1	10	chr10:95755916-95877266 +	10q24	preserved	3	1
ENTPD1-AS1	10	chr10:96021200-96090235 -	10q24	preserved	3	1
CC2D2B	10	chr10:95907965-96032684 +	10q24	preserved	3	1
CCNJ	10	chr10:96043402-96060868 +	10q24	preserved	3	1
MIR3157	10	chr10:96064315-96064399 -	10q24	preserved	3	1
ZNF518A	10	chr10:96129715-96163761 +	10q24	preserved	3	1
BLNK	10	chr10:96191699-96271576 -	10q24	preserved	3	1
DNTT	10	chr10:96304328-96338564 +	10q24	preserved	3	1
OPALIN	10	chr10:96343216-96359365 -	10q24	preserved	3	1
TLL2	10	chr10:96364606-96513926 -	10q24	preserved	3	1
TM9SF3	10	chr10:96518110-96587052 -	10q24	preserved	3	1
PIK3AP1	10	chr10:96593312-96720522 -	10q24	preserved	3	1
LCOR	10	chr10:96832955-96964441 +	10q24	preserved	3	1
SLIT1	10	chr10:96998038-97185926 -	10q24	preserved	3	1
SLIT1-AS1	10	chr10:97102756-97103747 +	10q24	preserved	3	1
ARHGAP19-SLIT1	10	chr10:97153042-97292673 -	10q24	preserved	3	1
ARHGAP19	10	chr10:97222173-97292673 -	10q24	preserved	3	1
FRAT1	10	chr10:97319265-97321915 +	10q24	preserved	3	1
FRAT2	10	chr10:97332497-97334701 -	10q24	preserved	3	1
RRP12	10	chr10:97356701-97401370 -	10q24	preserved	3	1
PGAM1	10	chr10:97426125-97433444 +	10q24	preserved	3	1
EXOSC1	10	chr10:97435909-97446017 -	10q24	preserved	3	1
ZDHHC16	10	chr10:97446131-97457370 +	10q24	preserved	3	1
MMS19	10	chr10:97458324-97498609 -	10q24	preserved	3	1
UBTD1	10	chr10:97498882-97571210 +	10q24	preserved	3	1
ANKRD2	10	chr10:97572441-97583886 +	10q24	preserved	3	1
C10orf62	10	chr10:97589693-97590934 +	10q24	preserved	3	1
HOGA1	10	chr10:97584345-97612798 +	10q24	preserved	3	1
MORN4	10	chr10:97614553-97633587 -	10q24	preserved	3	1
PI4K2A	10	chr10:97640686-97676432 +	10q24	preserved	3	1
AVPI1	10	chr10:97677424-97687258 -	10q24	preserved	3	1
MARVELD1	10	chr10:97713708-97718152 +	10q24	preserved	3	1
ZFYVE27	10	chr10:97737121-97760907 +	10q24	preserved	3	1
SFRP5	10	chr10:97766751-97771999 -	10q24	preserved	3	1
R3HCC1L	10	chr10:98134624-98244897 +	10q24	preserved	3	1
LOXL4	10	chr10:98247686-98268250 -	10q24	preserved	3	1
MIR1287	10	chr10:98395218-98395307 -	10q24	preserved	3	1
PYROXD2	10	chr10:98383565-98415221 -	10q24	preserved	3	1
MIR4685	10	chr10:98431292-98431360 -	10q24	preserved	3	1
HPS1	10	chr10:98429146-98446963 -	10q24	preserved	3	1
HPSE2	10	chr10:98457077-99235875 -	10q24	preserved	3	1
CNNM1	10	chr10:99329099-99394331 +	10q24	preserved	3	1
GOT1	10	chr10:99396870-99430773 -	10q24	preserved	3	1
LINC01475	10	chr10:99526350-99531177 -	10q24	preserved	3	1
NKX2-3	10	chr10:99532933-99536523 +	10q24	preserved	3	1
SLC25A28	10	chr10:99610518-99620464 -	10q24	preserved	3	1
ENTPD7	10	chr10:99659377-99711245 +	10q24	preserved	3	1
COX15	10	chr10:99710868-99732666 -	10q24	preserved	3	1
CUTC	10	chr10:99732201-99756137 +	10q24	preserved	3	1
ABCC2	10	chr10:99782640-99852594 +	10q24	preserved	3	1
DNMBP	10	chr10:99875571-100009953 -	10q24	preserved	3	1
DNMBP-AS1	10	chr10:99927205-99958998 +	10q24	preserved	3	1
CPN1	10	chr10:100042308-100081885 -	10q24	preserved	3	1
ERLIN1	10	chr10:100150090-100185977 -	10q24	preserved	3	1
CHUK	10	chr10:100188298-100229610 -	10q24	preserved	3	1
SNORA12	10	chr10:100237156-100237302 -	10q24	preserved	3	1
CWF19L1	10	chr10:100232296-100267681 -	10q24	preserved	3	1
BLOC1S2	10	chr10:100273278-100286712 -	10q24	preserved	3	1
PKD2L1	10	chr10:100288146-100330486 -	10q24	preserved	3	1
SCD	10	chr10:100347015-100364831 +	10q24	preserved	3	1
WNT8B	10	chr10:100463055-100483642 +	10q24	preserved	3	1
SEC31B	10	chr10:100486646-100519838 -	10q24	preserved	3	1
NDUFB8	10	chr10:100523729-100529923 -	10q24	preserved	3	1
HIF1AN	10	chr10:100535884-100553924 +	10q24	preserved	3	1
MIR146B	10	chr10:102436512-102436584 +	10q24	preserved	3	1
C10orf95	10	chr10:102449837-102451543 -	10q24	preserved	3	1
RPARP-AS1	10	chr10:102449817-102456293 +	10q24	preserved	3	1
ACTR1A	10	chr10:102479229-102502755 -	10q24	preserved	3	1
SUFU	10	chr10:102503962-102633457 +	10q24	preserved	3	1
TRIM8	10	chr10:102644495-102658319 +	10q24	preserved	3	1
ARL3	10	chr10:102673727-102714433 -	10q24	preserved	3	1
SFXN2	10	chr10:102714518-102739190 +	10q24	preserved	3	1
WBP1L	10	chr10:102776131-102816264 +	10q24	preserved	3	1
CYP17A1	10	chr10:102830531-102837533 -	10q24	preserved	3	1
AS3MT	10	chr10:102869453-102901898 +	10q24	preserved	3	1
CNNM2	10	chr10:102918318-102927618 +	10q24	preserved	3	1
NT5C2	10	chr10:103088017-103193306 -	10q24	preserved	3	1
RPEL1	10	chr10:103245887-103248016 +	10q24	preserved	3	1
INA	10	chr10:103277163-103290351 +	10q24	preserved	3	1
PCGF6	10	chr10:103302796-103351134 -	10q24	preserved	3	1
TAF5	10	chr10:103367953-103389066 +	10q24	preserved	3	1
MIR1307	10	chr10:103394253-103394401 -	10q24	preserved	3	1
PDCD11	10	chr10:103396655-103446262 +	10q24	preserved	3	1
CALHM2	10	chr10:103446786-103452405 -	10q24	preserved	3	1
CALHM1	10	chr10:103453387-103458891 -	10q24	preserved	3	1
CALHM3	10	chr10:103472804-103479240 -	10q24	preserved	3	1
NEURL1-AS1	10	chr10:103511780-103517442 -	10q24	preserved	3	1
NEURL1	10	chr10:103493978-103592552 +	10q24	preserved	3	1
SH3PXD2A	10	chr10:103594027-103855406 -	10q24	preserved	3	1
SH3PXD2A-AS1	10	chr10:103746779-103755409 +	10q24	preserved	3	1
SLK	10	chr10:103967185-104029233 +	10q24	preserved	3	1
PAX2	10	chr10:100745711-100829941 +	10q24	preserved	3	1
FGF8	10	chr10:101770130-101776002 -	10q24	preserved	3	1
NPM3	10	chr10:101781325-101783413 -	10q24	preserved	3	1
KCNIP2-AS1	10	chr10:101819068-101828889 +	10q24	preserved	3	1
KCNIP2	10	chr10:101827641-101843920 -	10q24	preserved	3	1
HPS6	10	chr10:102065367-102068038 +	10q24	preserved	3	1
LDB1	10	chr10:102107566-102114966 -	10q24	preserved	3	1
PPRC1	10	chr10:102132994-102150333 +	10q24	preserved	3	1
NOLC1	10	chr10:102152176-102163871 +	10q24	preserved	3	1
ELOVL3	10	chr10:102226278-102229587 +	10q24	preserved	3	1
PITX3	10	chr10:102230189-102241474 -	10q24	preserved	3	1
GBF1	10	chr10:102245498-102382899 +	10q24	preserved	3	1
NFKB2	10	chr10:102395596-102402529 +	10q24	preserved	3	1
PSD	10	chr10:102402617-102419144 -	10q24	preserved	3	1
FBXL15	10	chr10:102419814-102423136 +	10q24	preserved	3	1
CUEDC2	10	chr10:102423245-102432666 -	10q24	preserved	3	1
CC2D2B	10	chr10:95907440-96035768 +	10q24.1	preserved	3	1
LCOR	10	chr10:96832298-96995956 +	10q24.1	preserved	3	1
OLMALINC	10	chr10:100373576-100388354 +	10q24.31	preserved	3	1
MFSD13A	10	chr10:102460896-102480197 +	10q24.32	preserved	3	1
BORCS7	10	chr10:102854259-102864961 +	10q24.32	preserved	3	1
BORCS7-ASMT	10	chr10:102854210-102901899 +	10q24.32	preserved	3	1
OGA	10	chr10:101784443-101818709 -	10q24.32	preserved	3	1
ARMH3	10	chr10:101845599-102056237 -	10q24.32	preserved	3	1
ATP5MD	10	chr10:103389050-103396505 -	10q24.33	preserved	3	1
STN1	10	chr10:103877569-103918184 -	10q24.33	preserved	3	1
FAM160B1	10	chr10:114821744-114864715 +	10q25	preserved	3	1
TRUB1	10	chr10:114938193-114977680 +	10q25	preserved	3	1
ATRNL1	10	chr10:115093365-115948998 +	10q25	preserved	3	1
XPNPEP1	10	chr10:109864766-109923553 -	10q25	preserved	3	1
ADD3-AS1	10	chr10:109945559-110008381 -	10q25	preserved	3	1
ADD3	10	chr10:110005804-110135565 +	10q25	preserved	3	1
MXI1	10	chr10:110207605-110287365 +	10q25	preserved	3	1
SMNDC1	10	chr10:110293040-110304949 -	10q25	preserved	3	1
DUSP5	10	chr10:110497867-110511544 +	10q25	preserved	3	1
SMC3	10	chr10:110567691-110604634 +	10q25	preserved	3	1
RBM20	10	chr10:110644397-110839471 +	10q25	preserved	3	1
PDCD4-AS1	10	chr10:110868890-110870904 -	10q25	preserved	3	1
PDCD4	10	chr10:110871795-110900006 +	10q25	preserved	3	1
MIR4680	10	chr10:110898090-110898155 +	10q25	preserved	3	1
BBIP1	10	chr10:110898730-110919366 -	10q25	preserved	3	1
RPL13AP6	10	chr10:110936603-110937255 -	10q25	preserved	3	1
SHOC2	10	chr10:110919543-111013667 +	10q25	preserved	3	1
ADRA2A	10	chr10:111077032-111080904 +	10q25	preserved	3	1
GPAM	10	chr10:112149864-112183779 -	10q25	preserved	3	1
NRAP	10	chr10:113588824-113664070 -	10q25	preserved	3	1
CASP7	10	chr10:113679162-113730909 +	10q25	preserved	3	1
PLEKHS1	10	chr10:113764819-113777730 +	10q25	preserved	3	1
MIR4483	10	chr10:113777993-113778054 -	10q25	preserved	3	1
DCLRE1A	10	chr10:113834724-113854216 -	10q25	preserved	3	1
NHLRC2	10	chr10:113854632-113912506 +	10q25	preserved	3	1
ADRB1	10	chr10:114044047-114046908 +	10q25	preserved	3	1
MIR936	10	chr10:104048089-104048186 -	10q25	preserved	3	1
COL17A1	10	chr10:104031286-104085880 -	10q25	preserved	3	1
SFR1	10	chr10:104122058-104126385 +	10q25	preserved	3	1
CFAP43	10	chr10:104129888-104232377 -	10q25	preserved	3	1
MIR609	10	chr10:104218789-104218883 -	10q25	preserved	3	1
GSTO1	10	chr10:104254710-104267464 +	10q25	preserved	3	1
MIR4482	10	chr10:104268336-104268405 -	10q25	preserved	3	1
GSTO2	10	chr10:104268873-104299418 +	10q25	preserved	3	1
ITPRIP	10	chr10:104309696-104333905 -	10q25	preserved	3	1
CFAP58	10	chr10:104353764-104455090 +	10q25	preserved	3	1
SORCS3-AS1	10	chr10:104664608-104666216 -	10q25	preserved	3	1
SORCS3	10	chr10:104641101-105265242 +	10q25	preserved	3	1
CCDC186	10	chr10:114161608-114174220 -	10q25	preserved	3	1
MIR2110	10	chr10:114174105-114174179 -	10q25	preserved	3	1
TDRD1	10	chr10:114179270-114232304 +	10q25	preserved	3	1
VWA2	10	chr10:114239614-114294500 +	10q25	preserved	3	1
AFAP1L2	10	chr10:114294824-114404778 -	10q25	preserved	3	1
ABLIM1	10	chr10:114431110-114526926 -	10q25	preserved	3	1
LOC101927692	10	chr10:114764788-114779903 +	10q25	preserved	3	1
GFRA1	10	chr10:116056931-116272307 -	10q25	preserved	3	1
CCDC172	10	chr10:116324428-116380029 +	10q25	preserved	3	1
ITPRIP-AS1	10	chr10:104323364-104326745 +	10q25.1	preserved	3	1
CFAP58-DT	10	chr10:104351301-104353575 -	10q25.1	preserved	3	1
LINC02620	10	chr10:104474939-104480275 -	10q25.1	preserved	3	1
LINC02627	10	chr10:105673610-105820333 -	10q25.1	preserved	3	1
LINC02626	10	chr10:114994657-114996593 +	10q25.3	preserved	3	1
RAB11FIP2	10	chr10:118004916-118046603 -	10q26	preserved	3	1
FAM204A	10	chr10:118309060-118342327 -	10q26	preserved	3	1
LINC00867	10	chr10:118357108-118359203 +	10q26	preserved	3	1
PRLHR	10	chr10:118593404-118595648 -	10q26	preserved	3	1
CACUL1	10	chr10:118680982-118755246 -	10q26	preserved	3	1
NANOS1	10	chr10:119029716-119033732 +	10q26	preserved	3	1
EIF3A	10	chr10:119033672-119080884 -	10q26	preserved	3	1
SNORA19	10	chr10:119060011-119060138 -	10q26	preserved	3	1
SFXN4	10	chr10:119140913-119165692 -	10q26	preserved	3	1
PRDX3	10	chr10:119167699-119178865 -	10q26	preserved	3	1
GRK5	10	chr10:119207685-119455619 +	10q26	preserved	3	1
MIR4681	10	chr10:119377972-119378043 +	10q26	preserved	3	1
RGS10	10	chr10:119499827-119536533 -	10q26	preserved	3	1
TIAL1	10	chr10:119573466-119597029 -	10q26	preserved	3	1
BAG3	10	chr10:119651370-119677817 +	10q26	preserved	3	1
INPP5F	10	chr10:119726047-119829150 +	10q26	preserved	3	1
MCMBP	10	chr10:119829404-119872883 -	10q26	preserved	3	1
SEC23IP	10	chr10:119892573-119944658 +	10q26	preserved	3	1
MIR4682	10	chr10:119958513-119958592 +	10q26	preserved	3	1
WDR11-AS1	10	chr10:120761812-120851179 -	10q26	preserved	3	1
WDR11	10	chr10:120851175-120909526 +	10q26	preserved	3	1
FGFR2	10	chr10:121478330-121593967 -	10q26	preserved	3	1
ATE1	10	chr10:121740421-121928063 -	10q26	preserved	3	1
ATE1-AS1	10	chr10:121928312-121951965 +	10q26	preserved	3	1
NSMCE4A	10	chr10:121957088-121975228 -	10q26	preserved	3	1
TACC2	10	chr10:121989174-122254545 +	10q26	preserved	3	1
BTBD16	10	chr10:122271296-122338180 +	10q26	preserved	3	1
PLEKHA1	10	chr10:122392303-122432355 +	10q26	preserved	3	1
MIR3941	10	chr10:122416965-122417067 +	10q26	preserved	3	1
ARMS2	10	chr10:122454653-122457352 +	10q26	preserved	3	1
HTRA1	10	chr10:122461525-122514908 +	10q26	preserved	3	1
CASC2	10	chr10:118046821-118210153 +	10q26.11	preserved	3	1
DENND10	10	chr10:119104082-119137984 +	10q26.11	preserved	3	1
PLPP4	10	chr10:120456954-120600123 +	10q26.12	preserved	3	1
LINC01561	10	chr10:120597949-120600123 +	10q26.12	preserved	3	1
RNU6-76P	13	chr13:18880054-18880157 +	13q11	preserved	4	1
RNU6-53P	13	chr13:28703702-28703807 -	13q12.3	preserved	3	1
MIR5694	14	chr14:67441855-67441930 -	14q24	preserved	3	1
ZNF267	16	chr16:31873758-31917308 +	16p11	preserved	4	1
HERC2P4	16	chr16:32170043-32188113 -	16p11	preserved	4	1
TP53TG3D	16	chr16:32253324-32255928 +	16p11	preserved	4	1
LOC390705	16	chr16:32289547-32289981 -	16p11	preserved	4	1
TP53TG3	16	chr16:32673528-32676129 -	16p11	preserved	4	1
TP53TG3B	16	chr16:32673528-32676129 -	16p11	preserved	4	1
TP53TG3C	16	chr16:32674088-32676127 -	16p11	preserved	4	1
UBE2MP1	16	chr16:35169431-35170391 -	16p11	preserved	4	1
LINC01566	16	chr16:35363416..35391713 +	16p11.1	preserved	4	1
FRG2DP	16	chr16:35477414-35480596 -	16p11.1	preserved	4	1
TP53TG3HP	16	chr16:35505087-35507170 -	16p11.1	preserved	4	1
LINC02167	16	chr16:35746552-35756624 +	16p11.1	preserved	4	1
SLC6A10P	16	chr16:32877476-32885142 -	16p11.2	preserved	4	1
LINC00273	16	chr16:34158585-34159973 -	16p11.2	preserved	4	1
MIR548AV	18	chr18:72853321-72853382 -	18q22	preserved	3	1

## Sheet: Amplification
Gene symbol	Chr	StartStop	location	preservation status	Number of tissue with the amplification	percentage of the primary cell retained the amplification
MIR548F3	1	chr1:218437633-219108110 +	1q41	preserved	3	0.666667
MIR548AU	2	chr2:107149665-107349525 -	2q12	preserved	3	0.666667
FAM133DP	2	chr2:157378491-157380509 -	2q24	preserved	3	0.666667
RNU6-33P	4	chr4:88684848-88684954 -	4q22.1	preserved	3	0.666667
RNU6-34P	4	chr4:96152299-96152403 -	4q22.3	preserved	3	0.666667
MIR548T	4	chr4:173268160-173268233 +	4q34	preserved	3	0.666667
LINC01445	7	chr7:54330697-54349845 +	7p11	preserved	3	1
VSTM2A	7	chr7:54542325-54571080 +	7p11	preserved	3	1
VSTM2A-OT1	7	chr7:54556970-54571726 +	7p11	preserved	3	1
EGFR	7	chr7:55019032-55171045 +	7p11	preserved	4	1
EGFR-AS1	7	chr7:55179750-55188949 -	7p11	preserved	4	1
ELDR	7	chr7:55238436-55255635 -	7p11	preserved	4	1
LANCL2	7	chr7:55365448-55433742 +	7p11	preserved	4	1
SEC61G	7	chr7:54752247-54759246 -	7p11	preserved	4	1
LOC100996654	7	chr7:54759313-54804963 +	7p11	preserved	4	1
VOPP1	7	chr7:55470608-55572520 -	7p11	preserved	4	0.75
ZNF713	7	chr7:55887277-55942226 +	7p11	preserved	4	0.75
MRPS17	7	chr7:55951918-55955340 +	7p11	preserved	4	0.75
PSPH	7	chr7:56011051-56051575 -	7p11	preserved	4	0.75
CCT6A	7	chr7:56051685-56063989 +	7p11	preserved	4	0.75
SNORA15	7	chr7:56060470-56060602 +	7p11	preserved	4	0.75
SUMF2	7	chr7:56064224-56080672 +	7p11	preserved	4	0.75
PHKG1	7	chr7:56080283-56092996 -	7p11	preserved	4	0.75
CHCHD2	7	chr7:56101562-56106630 -	7p11	preserved	4	0.75
LOC650226	7	chr7:56423704-56448375 -	7p11	preserved	4	0.75
LOC100240728	7	chr7:56482105-56483319 -	7p11	preserved	4	0.75
DKFZp434L192	7	chr7:56496223-56497284 +	7p11	preserved	4	0.75
LOC101928401	7	chr7:56534230-56538130 -	7p11	preserved	4	0.75
LOC100130849	7	chr7:56875385-56882146 -	7p11	preserved	4	0.75
MIR4283-1	7	chr7:56955785-56955864 -	7p11	preserved	4	0.75
MIR4283-2	7	chr7:56955785-56955864 -	7p11	preserved	4	0.75
ZNF479	7	chr7:57119619-57139864 -	7p11	preserved	4	0.75
GUSBP10	7	chr7:57165670-57180156 -	7p11	preserved	4	0.75
MIR3147	7	chr7:57405025-57405090 +	7p11	preserved	4	0.75
ZNF716	7	chr7:57450177-57473559 +	7p11	preserved	4	0.75
HPVC1	7	chr7:54201224-54202421 -	7p11.2	preserved	3	0.666667
FKBP9P1	7	chr7:55681074-55704567 -	7p11.2	preserved	4	0.75
SEPTIN14	7	chr7:55793540-55862752 -	7p11.2	preserved	4	0.75
NIPSNAP2	7	chr7:55964585-56000179 +	7p11.2	preserved	4	0.75
NUPR2	7	chr7:56114681-56116417 -	7p11.2	preserved	4	0.75
POM121L12	7	chr7:53035656-53036925 +	7p12	preserved	3	0.666667
ADCY1	7	chr7:45574522-45723115 +	7p12	preserved	4	0.75
IGFBP1	7	chr7:45888419-45893668 +	7p12	preserved	4	0.75
IGFBP3	7	chr7:45912245-45921272 -	7p12	preserved	4	0.75
TNS3	7	chr7:47275154-47582144 -	7p12	preserved	4	0.75
LINC01447	7	chr7:47621939-47629893 +	7p12	preserved	4	0.75
C7orf65	7	chr7:47655244-47661648 +	7p12	preserved	4	0.75
LINC00525	7	chr7:47761476-47766772 +	7p12	preserved	4	0.75
C7orf69	7	chr7:47795291-47819846 +	7p12	preserved	4	0.75
PKD1L1	7	chr7:47774652-47948491 -	7p12	preserved	4	0.75
HUS1	7	chr7:47963288-47979625 -	7p12	preserved	4	0.75
SUN3	7	chr7:47987149-48029119 -	7p12	preserved	4	0.75
C7orf57	7	chr7:48035511-48061297 +	7p12	preserved	4	0.75
UPP1	7	chr7:48089212-48108733 +	7p12	preserved	4	0.75
ABCA13	7	chr7:48171460-48647495 +	7p12	preserved	4	0.75
CDC14C	7	chr7:48924561-48927454 +	7p12	preserved	4	0.75
VWC2	7	chr7:49773661-49916750 +	7p12	preserved	4	0.75
ZPBP	7	chr7:49937428-50093264 -	7p12	preserved	4	0.75
IKZF1	7	chr7:50304716-50405100 +	7p12	preserved	4	0.75
FIGNL1	7	chr7:50437320-50450406 -	7p12	preserved	4	0.75
DDC	7	chr7:50492647-50561071 -	7p12	preserved	4	0.75
DDC-AS1	7	chr7:50531759-50543463 +	7p12	preserved	4	0.75
GRB10	7	chr7:50590063-50792969 -	7p12	preserved	4	0.75
COBL	7	chr7:51016212-51316861 -	7p12	preserved	4	0.75
LINC01446	7	chr7:53655509-53811931 -	7p12.1	preserved	3	0.666667
SPATA48	7	chr7:50095861-50159256 +	7p12.2	preserved	4	0.75
SEPTIN7P2	7	chr7:45723787-45769018 -	7p12.3	preserved	4	0.75
MRPS24	7	chr7:43866558-43869546 -	7p13	preserved	3	0.666667
URGCP-MRPS24	7	chr7:43866558-43906632 -	7p13	preserved	3	0.666667
URGCP	7	chr7:43875894-43907069 -	7p13	preserved	3	0.666667
UBE2D4	7	chr7:43926436-43956136 +	7p13	preserved	3	0.666667
POLR2J4	7	chr7:43940895-44019194 -	7p13	preserved	3	0.666667
GCK	7	chr7:44144271-44159282 -	7p13	preserved	3	0.666667
YKT6	7	chr7:44200979-44214294 +	7p13	preserved	3	0.666667
LUARIS	7	chr7:43508728-43522542 -	7p13	preserved	4	0.75
STK17A	7	chr7:43583093-43627379 +	7p13	preserved	4	0.75
COA1	7	chr7:43639247-43729541 -	7p13	preserved	4	0.75
BLVRA	7	chr7:43758673-43807342 +	7p13	preserved	4	0.75
CAMK2B	7	chr7:44217150-44325631 -	7p13	preserved	4	0.75
NUDCD3	7	chr7:44382366-44490786 -	7p13	preserved	4	0.75
NPC1L1	7	chr7:44512536-44541315 -	7p13	preserved	4	0.75
DDX56	7	chr7:44565417-44574538 -	7p13	preserved	4	0.75
TMED4	7	chr7:44577895-44582295 -	7p13	preserved	4	0.75
OGDH	7	chr7:44606522-44709070 +	7p13	preserved	4	0.75
ZMIZ2	7	chr7:44756188-44769880 +	7p13	preserved	4	0.75
PPIA	7	chr7:44796636-44803123 +	7p13	preserved	4	0.75
H2AZ2	7	chr7:44826889-44848126 -	7p13	preserved	4	0.75
PURB	7	chr7:44876293-44885385 -	7p13	preserved	4	0.75
MIR4657	7	chr7:44881748-44881800 -	7p13	preserved	4	0.75
MYO1G	7	chr7:44962661-44979105 -	7p13	preserved	4	0.75
SNHG15	7	chr7:44983023-44986696 -	7p13	preserved	4	0.75
SNORA9	7	chr7:44985378-44985510 -	7p13	preserved	4	0.75
CCM2	7	chr7:45000188-45076470 +	7p13	preserved	4	0.75
NACAD	7	chr7:45080437-45088894 -	7p13	preserved	4	0.75
SNORA5A	7	chr7:45104349-45104482 -	7p13	preserved	4	0.75
SNORA5C	7	chr7:45104906-45105042 -	7p13	preserved	4	0.75
TBRG4	7	chr7:45100100-45111747 -	7p13	preserved	4	0.75
SNORA5B	7	chr7:45105968-45106099 -	7p13	preserved	4	0.75
RAMP3	7	chr7:45157768-45184251 +	7p13	preserved	4	0.75
TRIL	7	chr7:28953358-28958413 -	7p14	preserved	4	0.75
LOC100506497	7	chr7:28979967-29013369 +	7p14	preserved	4	0.75
CPVL	7	chr7:28995231-29146537 -	7p14	preserved	4	0.75
LOC101928168	7	chr7:29125033-29128172 +	7p14	preserved	4	0.75
LOC102724484	7	chr7:29199040-29208970 -	7p14	preserved	4	0.75
CHN2	7	chr7:29194505-29514335 +	7p14	preserved	4	0.75
PRR15	7	chr7:29563811-29567295 +	7p14	preserved	4	0.75
LOC646762	7	chr7:29645922-29685138 -	7p14	preserved	4	0.75
MIR550A3	7	chr7:29680734-29680828 -	7p14	preserved	4	0.75
ZNRF2P2	7	chr7:29684772-29685821 -	7p14	preserved	4	0.75
DPY19L2P3	7	chr7:29685154-29688243 +	7p14	preserved	4	0.75
WIPF3	7	chr7:29806554-29917066 +	7p14	preserved	4	0.75
SCRN1	7	chr7:29920103-29989809 -	7p14	preserved	4	0.75
FKBP14	7	chr7:30010583-30026801 -	7p14	preserved	4	0.75
PLEKHA8	7	chr7:30028361-30090743 +	7p14	preserved	4	0.75
MTURN	7	chr7:30134936-30162765 +	7p14	preserved	4	0.75
MIR550A1	7	chr7:30289794-30289890 +	7p14	preserved	4	0.75
MIR550B1	7	chr7:30289794-30289890 -	7p14	preserved	4	0.75
ZNRF2	7	chr7:30284307-30367692 +	7p14	preserved	4	0.75
DKFZP586I1420	7	chr7:30370050-30372794 +	7p14	preserved	4	0.75
LINC01176	7	chr7:30390885-30404054 +	7p14	preserved	4	0.75
NOD1	7	chr7:30424527-30478866 -	7p14	preserved	4	0.75
GGCT	7	chr7:30496621-30504841 -	7p14	preserved	4	0.75
CRHR2	7	chr7:30651943-30682525 -	7p14	preserved	4	0.75
INMT	7	chr7:30752135-30757602 +	7p14	preserved	4	0.75
AQP1	7	chr7:30911694-30925517 +	7p14	preserved	4	0.75
GHRHR	7	chr7:30964021-30979531 +	7p14	preserved	4	0.75
ADCYAP1R1	7	chr7:31052461-31111479 +	7p14	preserved	4	0.75
NEUROD6	7	chr7:31337461-31340924 -	7p14	preserved	4	0.75
PPP1R17	7	chr7:31687017-31708455 +	7p14	preserved	4	0.75
PDE1C	7	chr7:31783513-32071436 -	7p14	preserved	4	0.75
LOC100130673	7	chr7:32456899-32458494 -	7p14	preserved	4	0.75
LSM5	7	chr7:32485333-32490411 -	7p14	preserved	4	0.75
AVL9	7	chr7:32495426-32588741 +	7p14	preserved	4	0.75
DPY19L1P1	7	chr7:32580941-32719168 -	7p14	preserved	4	0.75
MIR550A2	7	chr7:32732981-32733077 +	7p14	preserved	4	0.75
MIR550B2	7	chr7:32732981-32733077 -	7p14	preserved	4	0.75
LINC00997	7	chr7:32758286-32762924 +	7p14	preserved	4	0.75
KBTBD2	7	chr7:32868166-32891856 -	7p14	preserved	4	0.75
FKBP9	7	chr7:32957404-33006931 +	7p14	preserved	4	0.75
NT5C3A	7	chr7:33014113-33041165 -	7p14	preserved	4	0.75
RP9	7	chr7:33094798-33109390 -	7p14	preserved	4	0.75
BBS9	7	chr7:33129540-33606068 +	7p14	preserved	4	0.75
BMPER	7	chr7:33904911-34155872 +	7p14	preserved	4	0.75
NPSR1	7	chr7:34658285-34878332 +	7p14	preserved	4	0.75
DPY19L1	7	chr7:34928881-35038041 -	7p14	preserved	4	0.75
DPY19L2P1	7	chr7:35081287-35186162 -	7p14	preserved	4	0.75
TBX20	7	chr7:35231500-35254100 -	7p14	preserved	4	0.75
LOC401324	7	chr7:35313855-35376476 +	7p14	preserved	4	0.75
HERPUD2	7	chr7:35632660-35695162 -	7p14	preserved	4	0.75
LOC100506725	7	chr7:35716437-35719712 +	7p14	preserved	4	0.75
LOC101928618	7	chr7:36095310-36100652 +	7p14	preserved	4	0.75
EEPD1	7	chr7:36153227-36301543 +	7p14	preserved	4	0.75
KIAA0895	7	chr7:36324150-36367241 -	7p14	preserved	4	0.75
ANLN	7	chr7:36389803-36453791 +	7p14	preserved	4	0.75
AOAH-IT1	7	chr7:36597834-36600120 -	7p14	preserved	4	0.75
AOAH	7	chr7:36512941-36724549 -	7p14	preserved	4	0.75
MIR1200	7	chr7:36919357-36919432 -	7p14	preserved	4	0.75
ELMO1-AS1	7	chr7:36997796-37013630 +	7p14	preserved	4	0.75
ELMO1	7	chr7:36852906-36986266 -	7p14	preserved	4	0.75
GPR141	7	chr7:37683775-37743821 +	7p14	preserved	4	0.75
NME8	7	chr7:37848597-37900400 +	7p14	preserved	4	0.75
SFRP4	7	chr7:37905933-37916923 -	7p14	preserved	4	0.75
EPDR1	7	chr7:37920561-37951940 +	7p14	preserved	4	0.75
STARD3NL	7	chr7:38178206-38230671 +	7p14	preserved	4	0.75
TARP	7	chr7:38259643-38273647 -	7p14	preserved	4	0.75
TRG-AS1	7	chr7:38341577-38378637 +	7p14	preserved	4	0.75
AMPH	7	chr7:38383696-38631567 -	7p14	preserved	4	0.75
VPS41	7	chr7:38723943-38909200 -	7p14	preserved	4	0.75
POU6F2	7	chr7:38978009-39464791 +	7p14	preserved	4	0.75
POU6F2-AS1	7	chr7:39404599-39406346 -	7p14	preserved	4	0.75
RALA	7	chr7:39623553-39708124 +	7p14	preserved	4	0.75
CDK13	7	chr7:39950360-40097134 +	7p14	preserved	4	0.75
MPLKIP	7	chr7:40132743-40134652 -	7p14	preserved	4	0.75
SUGCT	7	chr7:40134976-40860767 +	7p14	preserved	4	0.75
LINC01450	7	chr7:40964678-40979939 -	7p14	preserved	4	0.75
LINC01449	7	chr7:41101604-41133501 +	7p14	preserved	4	0.75
INHBA	7	chr7:41685114-41703108 -	7p14	preserved	4	0.75
INHBA-AS1	7	chr7:41693919-41713194 +	7p14	preserved	4	0.75
GLI3	7	chr7:41960950-42237019 -	7p14	preserved	4	0.75
LINC01448	7	chr7:42661726-42706447 -	7p14	preserved	4	0.75
C7orf25	7	chr7:42909273-42912090 -	7p14	preserved	4	0.75
PSMA2	7	chr7:42916861-42932206 -	7p14	preserved	4	0.75
MRPL32	7	chr7:42932340-42937854 +	7p14	preserved	4	0.75
MIR3943	7	chr7:43150895-43150994 +	7p14	preserved	4	0.75
HECW1	7	chr7:43112599-43563339 +	7p14	preserved	4	0.75
FAM183BP	7	chr7:38685346-38687089 -	7p14.1	preserved	4	0.75
YAE1	7	chr7:39566404-39612089 +	7p14.1	preserved	4	0.75
LINC00265	7	chr7:39733568-39794623 +	7p14.1	preserved	4	0.75
SEPTIN7-AS1	7	chr7:35754964-35800625 -	7p14.2	preserved	4	0.75
SEPTIN7	7	chr7:35800986-35915763 +	7p14.2	preserved	4	0.75
GARS-DT	7	chr7:30548357-30577779 -	7p14.3	preserved	4	0.75
GARS1	7	chr7:30594735-30634033 +	7p14.3	preserved	4	0.75
INMT-MINDY4	7	chr7:30752135-30892387 +	7p14.3	preserved	4	0.75
MINDY4	7	chr7:30771417-30892387 +	7p14.3	preserved	4	0.75
ITPRID1	7	chr7:31514071-31658720 +	7p14.3	preserved	4	0.75
ZNRF2P1	7	chr7:32727950-32729983 +	7p14.3	preserved	4	0.75
RP9P	7	chr7:32916815-32943170 -	7p14.3	preserved	4	0.75
NPSR1-AS1	7	chr7:34346512-34834331 -	7p14.3	preserved	4	0.75
MIR196B	7	chr7:27169480-27169563 -	7p15	preserved	3	0.666667
HOXA10-AS	7	chr7:27168899-27171915 +	7p15	preserved	3	0.666667
HOXA10-HOXA9	7	chr7:27162438-27180261 -	7p15	preserved	3	0.666667
HOXA10	7	chr7:27170591-27174336 -	7p15	preserved	3	0.666667
HOXA11	7	chr7:27181157-27185216 -	7p15	preserved	3	0.666667
HOXA11-AS	7	chr7:27185408-27189293 +	7p15	preserved	3	0.666667
HOXA13	7	chr7:27196880-27200106 -	7p15	preserved	3	0.666667
HOTTIP	7	chr7:27200421-27207259 +	7p15	preserved	3	0.666667
EVX1-AS	7	chr7:27241429-27247229 -	7p15	preserved	3	0.666667
EVX1	7	chr7:27242545-27247819 +	7p15	preserved	3	0.666667
SP4	7	chr7:21428034-21514822 +	7p15	preserved	3	0.666667
DNAH11	7	chr7:21543215-21901568 +	7p15	preserved	3	0.666667
CDCA7L	7	chr7:21900899-21945924 -	7p15	preserved	3	0.666667
RAPGEF5	7	chr7:22118290-22356914 -	7p15	preserved	3	0.666667
STEAP1B	7	chr7:22419444-22500282 -	7p15	preserved	3	0.666667
LOC100506178	7	chr7:22563337-22573998 +	7p15	preserved	3	0.666667
LOC401312	7	chr7:22649960-22665533 -	7p15	preserved	3	0.666667
IL6	7	chr7:22727142-22732002 +	7p15	preserved	3	0.666667
TOMM7	7	chr7:22812633-22822852 -	7p15	preserved	3	0.666667
FAM126A	7	chr7:22941259-23014151 -	7p15	preserved	3	0.666667
KLHL7	7	chr7:23106298-23175419 +	7p15	preserved	3	0.666667
GPNMB	7	chr7:23246697-23275110 +	7p15	preserved	3	0.666667
MALSU1	7	chr7:23299321-23309561 +	7p15	preserved	3	0.666667
IGF2BP3	7	chr7:23310209-23470376 -	7p15	preserved	3	0.666667
RPS2P32	7	chr7:23490388-23491412 +	7p15	preserved	3	0.666667
TRA2A	7	chr7:23504782-23532041 -	7p15	preserved	3	0.666667
CCDC126	7	chr7:23597379-23644708 +	7p15	preserved	3	0.666667
FAM221A	7	chr7:23680114-23702650 +	7p15	preserved	3	0.666667
STK31	7	chr7:23710326-23832511 +	7p15	preserved	3	0.666667
NPY	7	chr7:24284188-24291865 +	7p15	preserved	3	0.666667
MPP6	7	chr7:24573346-24693703 +	7p15	preserved	3	0.666667
OSBPL3	7	chr7:24796537-24892621 -	7p15	preserved	3	0.666667
CYCS	7	chr7:25118651-25125361 -	7p15	preserved	3	0.666667
C7orf31	7	chr7:25134697-25180198 -	7p15	preserved	3	0.666667
NPVF	7	chr7:25224572-25228486 -	7p15	preserved	3	0.666667
MIR148A	7	chr7:25949919-25949986 -	7p15	preserved	3	0.666667
NFE2L3	7	chr7:26152227-26187136 +	7p15	preserved	3	0.666667
HNRNPA2B1	7	chr7:26189936-26200793 -	7p15	preserved	3	0.666667
CBX3	7	chr7:26201704-26213607 +	7p15	preserved	3	0.666667
SNX10	7	chr7:26291895-26374329 +	7p15	preserved	3	0.666667
LOC441204	7	chr7:26398569-26399652 +	7p15	preserved	3	0.666667
SKAP2	7	chr7:26667062-26864743 -	7p15	preserved	3	0.666667
HOXA1	7	chr7:27092995-27096006 -	7p15	preserved	3	0.666667
HOTAIRM1	7	chr7:27096094-27100258 +	7p15	preserved	3	0.666667
HOXA2	7	chr7:27100354-27102775 -	7p15	preserved	3	0.666667
HOXA3	7	chr7:27106190-27127020 -	7p15	preserved	3	0.666667
HOXA-AS2	7	chr7:27121919-27128760 +	7p15	preserved	3	0.666667
HOXA4	7	chr7:27128507-27130780 -	7p15	preserved	3	0.666667
HOXA5	7	chr7:27141052-27143668 -	7p15	preserved	3	0.666667
HOXA6	7	chr7:27145583-27147774 -	7p15	preserved	3	0.666667
HOXA-AS3	7	chr7:27140364-27155928 +	7p15	preserved	3	0.666667
HOXA7	7	chr7:27153719-27156677 -	7p15	preserved	3	0.666667
HOXA9	7	chr7:27162438-27165530 -	7p15	preserved	3	0.666667
HIBADH	7	chr7:27525440-27663001 -	7p15	preserved	4	0.75
TSL	7	chr7:27615974-27627492 +	7p15	preserved	4	0.75
TAX1BP1	7	chr7:27740095-27829767 +	7p15	preserved	4	0.75
JAZF1	7	chr7:27830574-28180818 -	7p15	preserved	4	0.75
JAZF1-AS1	7	chr7:28180457-28241377 +	7p15	preserved	4	0.75
CREB5	7	chr7:28299321-28825894 +	7p15	preserved	4	0.75
KIAA0087	7	chr7:26533121-26538825 -	7p15.2	preserved	3	0.666667
LINC02860	7	chr7:26637871-26647272 +	7p15.2	preserved	3	0.666667
KLHL7-DT	7	chr7:23101228-23105703 -	7p15.3	preserved	3	0.666667
NUP42	7	chr7:23181298-23201011 +	7p15.3	preserved	3	0.666667
CLK2P1	7	chr7:23584716-23586527 -	7p15.3	preserved	3	0.666667
GSDME	7	chr7:24698355-24762235 -	7p15.3	preserved	3	0.666667
LOC101927354	7	chr7:7255154-7278069 +	7p21	preserved	3	0.666667
COL28A1	7	chr7:7358613-7535829 -	7p21	preserved	3	0.666667
LOC101927391	7	chr7:7550104-7566065 -	7p21	preserved	3	0.666667
MIOS	7	chr7:7566985-7607479 +	7p21	preserved	3	0.666667
RPA3	7	chr7:7636563-7718607 -	7p21	preserved	3	0.666667
LOC100505921	7	chr7:7949839-7968752 -	7p21	preserved	3	0.666667
GLCCI1	7	chr7:7968743-8089079 +	7p21	preserved	3	0.666667
ICA1	7	chr7:8113185-8262052 -	7p21	preserved	3	0.666667
LOC100505938	7	chr7:8262225-8343281 +	7p21	preserved	3	0.666667
NXPH1	7	chr7:8433955-8752963 +	7p21	preserved	3	0.666667
PER4	7	chr7:9634270-9635817 +	7p21	preserved	3	0.666667
NDUFA4	7	chr7:10931953-10940186 -	7p21	preserved	3	0.666667
PHF14	7	chr7:10973872-11107749 +	7p21	preserved	3	0.666667
THSD7A	7	chr7:11370435-11832198 -	7p21	preserved	3	0.666667
TMEM106B	7	chr7:12211222-12237264 +	7p21	preserved	3	0.666667
VWDE	7	chr7:12330885-12403941 -	7p21	preserved	3	0.666667
SCIN	7	chr7:12589523-12653603 +	7p21	preserved	3	0.666667
ARL4A	7	chr7:12686827-12690933 +	7p21	preserved	3	0.666667
ETV1	7	chr7:13891231-13990017 -	7p21	preserved	3	0.666667
DGKB	7	chr7:14175981-14841450 -	7p21	preserved	3	0.666667
AGMO	7	chr7:15200318-15562015 -	7p21	preserved	3	0.666667
MEOX2	7	chr7:15611212-15686683 -	7p21	preserved	3	0.666667
SOSTDC1	7	chr7:16461481-16465849 -	7p21	preserved	3	0.666667
LRRC72	7	chr7:16526880-16581489 +	7p21	preserved	3	0.666667
ANKMY2	7	chr7:16599776-16645817 -	7p21	preserved	3	0.666667
BZW2	7	chr7:16646134-16706523 +	7p21	preserved	3	0.666667
TSPAN13	7	chr7:16753726-16784536 +	7p21	preserved	3	0.666667
AGR2	7	chr7:16792640-16805114 -	7p21	preserved	3	0.666667
AGR3	7	chr7:16859406-16881989 -	7p21	preserved	3	0.666667
AHR	7	chr7:17298652-17346151 +	7p21	preserved	3	0.666667
LOC101927630	7	chr7:17463445-17558909 -	7p21	preserved	3	0.666667
SNX13	7	chr7:17790761-17940508 -	7p21	preserved	3	0.666667
PRPS1L1	7	chr7:18026776-18027863 -	7p21	preserved	3	0.666667
HDAC9	7	chr7:18496262-19002414 +	7p21	preserved	3	0.666667
TWIST1	7	chr7:19115468-19117672 -	7p21	preserved	3	0.666667
FERD3L	7	chr7:19144782-19145421 -	7p21	preserved	3	0.666667
TWISTNB	7	chr7:19695462-19709037 -	7p21	preserved	3	0.666667
MIR3146	7	chr7:19705358-19705436 -	7p21	preserved	3	0.666667
TMEM196	7	chr7:19719315-19772781 -	7p21	preserved	3	0.666667
LOC101927668	7	chr7:19918981-20140426 -	7p21	preserved	3	0.666667
MACC1-AS1	7	chr7:20141916-20153531 +	7p21	preserved	3	0.666667
MACC1	7	chr7:20134656-20217390 -	7p21	preserved	3	0.666667
LOC101927769	7	chr7:20296708-20311712 +	7p21	preserved	3	0.666667
LOC101927811	7	chr7:20328301-20331762 -	7p21	preserved	3	0.666667
ITGB8	7	chr7:20331102-20415759 +	7p21	preserved	3	0.666667
ABCB5	7	chr7:20647343-20757014 +	7p21	preserved	3	0.666667
SP8	7	chr7:20782274-20786889 -	7p21	preserved	3	0.666667
RPL23P8	7	chr7:20827298-20827820 +	7p21	preserved	3	0.666667
KCCAT333	7	chr7:17374917-17467256 +	7p21.1	preserved	3	0.666667
LINC02587	7	chr7:15688378-15696892 +	7p21.2	preserved	3	0.666667
CRPPA-AS1	7	chr7:16210486-16270604 +	7p21.2	preserved	3	0.666667
CRPPA	7	chr7:16087525-16421538 -	7p21.2	preserved	3	0.666667
UMAD1	7	chr7:7640752-7879223 +	7p21.3	preserved	3	0.666667
MAD1L1	7	chr7:1815792-2232948 -	7p22	preserved	3	0.666667
NUDT1	7	chr7:2242905-2251145 +	7p22	preserved	3	0.666667
MIR6836	7	chr7:2257515-2257577 -	7p22	preserved	3	0.666667
SNX8	7	chr7:2251770-2314475 -	7p22	preserved	3	0.666667
EIF3B	7	chr7:2354839-2380742 +	7p22	preserved	3	0.666667
CHST12	7	chr7:2403560-2434581 +	7p22	preserved	3	0.666667
GRIFIN	7	chr7:2475137-2476383 -	7p22	preserved	3	0.666667
LFNG	7	chr7:2517863-2528429 +	7p22	preserved	3	0.666667
MIR4648	7	chr7:2527074-2527145 +	7p22	preserved	3	0.666667
BRAT1	7	chr7:2537810-2555758 -	7p22	preserved	3	0.666667
IQCE	7	chr7:2558972-2614734 +	7p22	preserved	3	0.666667
TTYH3	7	chr7:2631969-2664802 +	7p22	preserved	3	0.666667
AMZ1	7	chr7:2679522-2716529 +	7p22	preserved	3	0.666667
GNA12	7	chr7:2728106-2844325 -	7p22	preserved	3	0.666667
CARD11	7	chr7:2906076-3043945 -	7p22	preserved	3	0.666667
LOC100129603	7	chr7:3140931-3158573 -	7p22	preserved	3	0.666667
SDK1	7	chr7:3301448-4268999 +	7p22	preserved	3	0.666667
FOXK1	7	chr7:4682299-4771443 +	7p22	preserved	3	0.666667
AP5Z1	7	chr7:4775623-4794397 +	7p22	preserved	3	0.666667
MIR4656	7	chr7:4788565-4788639 -	7p22	preserved	3	0.666667
RADIL	7	chr7:4799109-4883704 -	7p22	preserved	3	0.666667
PAPOLB	7	chr7:4857738-4861994 -	7p22	preserved	3	0.666667
MMD2	7	chr7:4905989-4959213 -	7p22	preserved	3	0.666667
RNF216P1	7	chr7:4973985-4998169 +	7p22	preserved	3	0.666667
RBAK	7	chr7:5045922-5069488 +	7p22	preserved	3	0.666667
RBAK-RBAKDN	7	chr7:5045821-5073223 +	7p22	preserved	3	0.666667
ZNF890P	7	chr7:5121310-5144546 -	7p22	preserved	3	0.666667
WIPI2	7	chr7:5190204-5233855 +	7p22	preserved	3	0.666667
SLC29A4	7	chr7:5282930-5304073 +	7p22	preserved	3	0.666667
TNRC18	7	chr7:5306792-5423546 -	7p22	preserved	3	0.666667
FBXL18	7	chr7:5475797-5513798 -	7p22	preserved	3	0.666667
MIR589	7	chr7:5495819-5495917 -	7p22	preserved	3	0.666667
ACTB	7	chr7:5527146-5530709 -	7p22	preserved	3	0.666667
FSCN1	7	chr7:5592805-5606656 +	7p22	preserved	3	0.666667
RNF216-IT1	7	chr7:5662432-5680461 -	7p22	preserved	3	0.666667
RNF216	7	chr7:5620041-5781730 -	7p22	preserved	3	0.666667
MIR6874	7	chr7:5711840-5711910 -	7p22	preserved	3	0.666667
ZNF815P	7	chr7:5823160-5854435 +	7p22	preserved	3	0.666667
OCM	7	chr7:5880798-5886363 +	7p22	preserved	3	0.666667
CCZ1	7	chr7:5898710-5925972 +	7p22	preserved	3	0.666667
RSPH10B	7	chr7:5926146-5970683 -	7p22	preserved	3	0.666667
RSPH10B2	7	chr7:5926146-5970683 -	7p22	preserved	3	0.666667
PMS2	7	chr7:5970926-6009106 -	7p22	preserved	3	0.666667
AIMP2	7	chr7:6009251-6023834 +	7p22	preserved	3	0.666667
ANKRD61	7	chr7:6031376-6036552 +	7p22	preserved	3	0.666667
EIF2AK1	7	chr7:6022247-6059229 -	7p22	preserved	3	0.666667
USP42	7	chr7:6104919-6161564 +	7p22	preserved	3	0.666667
CYTH3	7	chr7:6161781-6272611 -	7p22	preserved	3	0.666667
FAM220A	7	chr7:6329409-6348959 -	7p22	preserved	3	0.666667
RAC1	7	chr7:6374495-6403967 +	7p22	preserved	3	0.666667
DAGLB	7	chr7:6409116-6448012 -	7p22	preserved	3	0.666667
KDELR2	7	chr7:6461081-6484218 -	7p22	preserved	3	0.666667
GRID2IP	7	chr7:6496778-6551436 -	7p22	preserved	3	0.666667
ZDHHC4	7	chr7:6577434-6588979 +	7p22	preserved	3	0.666667
C7orf26	7	chr7:6590021-6608726 +	7p22	preserved	3	0.666667
ZNF853	7	chr7:6615617-6624291 +	7p22	preserved	3	0.666667
ZNF316	7	chr7:6637322-6658279 +	7p22	preserved	3	0.666667
ZNF12	7	chr7:6688434-6706935 -	7p22	preserved	3	0.666667
PMS2CL	7	chr7:6735305-6751601 +	7p22	preserved	3	0.666667
CCZ1B	7	chr7:6798935-6826295 -	7p22	preserved	3	0.666667
LOC100131257	7	chr7:7075770-7096786 -	7p22	preserved	3	0.666667
C1GALT1	7	chr7:7182615-7248649 +	7p22	preserved	3	0.666667
RBAKDN	7	chr7:5072060-5073223 +	7p22.1	preserved	3	0.666667
MRM2	7	chr7:2234195-2242205 -	7p22.3	preserved	3	0.666667
CHST12	7	chr7:2403489-2448484 +	7p22.3	preserved	3	0.666667
MIR4650-1	7	chr7:67114322-67114397 -	7q11	preserved	3	1
MIR4650-2	7	chr7:67114322-67114397 -	7q11	preserved	3	1
RABGEF1	7	chr7:66740656-66811461 +	7q11	preserved	3	1
GTF2IRD1P1	7	chr7:66809993-66844826 -	7q11	preserved	3	1
TMEM248	7	chr7:66921216-66958551 +	7q11	preserved	3	1
SBDS	7	chr7:66987677-66995696 -	7q11	preserved	3	1
TYW1	7	chr7:66996805-67239520 +	7q11	preserved	3	1
PMS2P4	7	chr7:67276131-67302442 -	7q11	preserved	3	1
LINC01372	7	chr7:67335976-67340026 +	7q11	preserved	3	1
TYW1B	7	chr7:72574507-72828234 -	7q11	preserved	3	0.666667
SBDSP1	7	chr7:72829373-72837399 +	7q11	preserved	3	0.666667
POM121	7	chr7:72890627-72948304 +	7q11	preserved	3	0.666667
LOC100101148	7	chr7:72969682-72973143 +	7q11	preserved	3	0.666667
NCF1B	7	chr7:73220639-73235945 +	7q11	preserved	3	0.666667
NSUN5	7	chr7:73302516-73308867 -	7q11	preserved	3	0.666667
TRIM50	7	chr7:73312536-73328082 -	7q11	preserved	3	0.666667
FKBP6	7	chr7:73328232-73358637 +	7q11	preserved	3	0.666667
FZD9	7	chr7:73433779-73436120 +	7q11	preserved	3	0.666667
BAZ1B	7	chr7:73440398-73522285 -	7q11	preserved	3	0.666667
BCL7B	7	chr7:73536353-73557735 -	7q11	preserved	3	0.666667
TBL2	7	chr7:73568946-73578710 -	7q11	preserved	3	0.666667
MLXIPL	7	chr7:73593194-73624540 -	7q11	preserved	3	0.666667
VPS37D	7	chr7:73667844-73672110 +	7q11	preserved	3	0.666667
DNAJC30	7	chr7:73680918-73683451 -	7q11	preserved	3	0.666667
STX1A	7	chr7:73699205-73719687 -	7q11	preserved	3	0.666667
MIR4284	7	chr7:73711317-73711397 +	7q11	preserved	3	0.666667
ABHD11-AS1	7	chr7:73735069-73736000 +	7q11	preserved	3	0.666667
ABHD11	7	chr7:73736095-73738867 -	7q11	preserved	3	0.666667
CLDN3	7	chr7:73768997-73770270 -	7q11	preserved	3	0.666667
CLDN4	7	chr7:73830863-73832693 +	7q11	preserved	3	0.666667
VKORC1L1	7	chr7:65873099-65959563 +	7q11	preserved	3	0.666667
GUSB	7	chr7:65960686-65982314 -	7q11	preserved	3	0.666667
ASL	7	chr7:66075847-66093342 +	7q11	preserved	3	0.666667
CRCP	7	chr7:66114818-66154566 +	7q11	preserved	3	0.666667
TPST1	7	chr7:66205272-66360451 +	7q11	preserved	3	0.666667
ZNF117	7	chr7:64974452-64991036 -	7q11	preserved	3	0.666667
ERV3-1	7	chr7:64990355-65006746 -	7q11	preserved	3	0.666667
CCT6P3	7	chr7:65038354-65074713 +	7q11	preserved	3	0.666667
ZNF273	7	chr7:64903242-64931577 +	7q11	preserved	3	0.666667
LOC100133091	7	chr7:76549341-76627982 +	7q11	preserved	3	0.666667
POMZP3	7	chr7:76609986-76627303 -	7q11	preserved	3	0.666667
ZNF733P	7	chr7:63291292-63304056 -	7q11	preserved	3	0.666667
LOC100287834	7	chr7:63349070-63351774 +	7q11	preserved	3	0.666667
LINC01005	7	chr7:64024416-64030102 -	7q11	preserved	3	0.666667
ZNF735	7	chr7:64207203-64220290 +	7q11	preserved	3	0.666667
ZNF679	7	chr7:64228474-64266931 +	7q11	preserved	3	0.666667
ZNF736	7	chr7:64313873-64337362 +	7q11	preserved	3	0.666667
YWHAEP1	7	chr7:64433693-64435517 +	7q11	preserved	3	0.666667
ZNF680	7	chr7:64519877-64563127 -	7q11	preserved	3	0.666667
LOC641746	7	chr7:64582610-64583751 +	7q11	preserved	3	0.666667
LOC100128885	7	chr7:64574695-64618589 +	7q11	preserved	3	0.666667
MIR6839	7	chr7:64679064-64679176 +	7q11	preserved	3	0.666667
ZNF107	7	chr7:64666083-64711582 +	7q11	preserved	3	0.666667
ZNF138	7	chr7:64794388-64833681 +	7q11	preserved	3	0.666667
LOC102723427	7	chr7:68020253-68032690 +	7q11	preserved	3	0.666667
AUTS2	7	chr7:69598919-70793068 +	7q11	preserved	3	0.666667
MIR3914-1	7	chr7:71307672-71307770 -	7q11	preserved	3	0.666667
MIR3914-2	7	chr7:71307674-71307768 +	7q11	preserved	3	0.666667
CALN1	7	chr7:71779491-72412375 -	7q11	preserved	3	0.666667
SSC4D	7	chr7:76389329-76409695 -	7q11	preserved	3	0.666667
ZP3	7	chr7:76397524-76442071 +	7q11	preserved	3	0.666667
FDPSP2	7	chr7:76470020-76475000 -	7q11	preserved	3	0.666667
DTX2	7	chr7:76461655-76505995 +	7q11	preserved	3	0.666667
UPK3B	7	chr7:76510423-76527882 +	7q11	preserved	3	0.666667
DTX2P1-UPK3BP1-PMS2P11	7	chr7:76980822-77023759 +	7q11	preserved	3	0.666667
FGL2	7	chr7:77193371-77199833 -	7q11	preserved	3	0.666667
CCDC146	7	chr7:77122617-77295204 +	7q11	preserved	3	0.666667
GSAP	7	chr7:77310751-77416400 -	7q11	preserved	3	0.666667
LOC101927243	7	chr7:77415198-77425443 +	7q11	preserved	3	0.666667
PTPN12	7	chr7:77537456-77640071 +	7q11	preserved	3	0.666667
APTR	7	chr7:77657660-77696265 -	7q11	preserved	3	0.666667
RSBN1L	7	chr7:77696426-77779803 +	7q11	preserved	3	0.666667
TMEM60	7	chr7:77793728-77798430 -	7q11	preserved	3	0.666667
PHTF2	7	chr7:77840130-77957504 +	7q11	preserved	3	0.666667
STAG3L4	7	chr7:67302638-67321526 +	7q11.21	preserved	3	1
LOC100287704	7	chr7:63349070-63351774 +	7q11.21	preserved	3	0.666667
ZNF727	7	chr7:64043194-64085339 +	7q11.21	preserved	3	0.666667
CT66	7	chr7:69594804-69597624 -	7q11.22	preserved	3	0.666667
GALNT17	7	chr7:71132144-71713599 +	7q11.22	preserved	3	0.666667
SPDYE7P	7	chr7:72862757-72869091 -	7q11.23	preserved	3	0.666667
NSUN5P2	7	chr7:72948293-72954763 -	7q11.23	preserved	3	0.666667
LOC541473	7	chr7:75391949-75395461 -	7q11.23	preserved	3	0.666667
STAG3L3	7	chr7:72997295-73005943 -	7q11.23	preserved	3	0.666667
PMS2P2	7	chr7:75343937-75358997 -	7q11.23	preserved	3	0.666667
BUD23	7	chr7:73683568-73698221 +	7q11.23	preserved	3	0.666667
METTL27	7	chr7:73834590-73842527 -	7q11.23	preserved	3	0.666667
TMEM270	7	chr7:73860848-73865892 +	7q11.23	preserved	3	0.666667
PMS2P9	7	chr7:77039480-77053038 +	7q11.23	preserved	3	0.666667
RUNDC3B	7	chr7:87628413-87832298 +	7q21	preserved	3	0.666667
SLC25A40	7	chr7:87834499-87876377 -	7q21	preserved	3	0.666667
DBF4	7	chr7:87876229-87909541 +	7q21	preserved	3	0.666667
ADAM22	7	chr7:87934143-88202889 +	7q21	preserved	3	0.666667
SRI	7	chr7:88205117-88226993 -	7q21	preserved	3	0.666667
LOC102723885	7	chr7:88216660-88219224 +	7q21	preserved	3	0.666667
STEAP4	7	chr7:88276429-88306913 -	7q21	preserved	3	0.666667
ZNF804B	7	chr7:88759368-89338528 +	7q21	preserved	3	0.666667
STEAP2-AS1	7	chr7:89882353-90211635 -	7q21	preserved	3	0.666667
DPY19L2P4	7	chr7:90119400-90125600 +	7q21	preserved	3	0.666667
STEAP1	7	chr7:90154375-90164827 +	7q21	preserved	3	0.666667
STEAP2	7	chr7:90211686-90237678 +	7q21	preserved	3	0.666667
CFAP69	7	chr7:90245174-90311063 +	7q21	preserved	3	0.666667
LOC101927446	7	chr7:90335223-90344096 +	7q21	preserved	3	0.666667
GTPBP10	7	chr7:90346665-90391455 +	7q21	preserved	3	0.666667
LOC101409256	7	chr7:90396292-90398236 +	7q21	preserved	3	0.666667
CLDN12	7	chr7:90403334-90415954 +	7q21	preserved	3	0.666667
CDK14	7	chr7:90709398-91210590 +	7q21	preserved	3	0.666667
FZD1	7	chr7:91264468-91268817 +	7q21	preserved	3	0.666667
MTERF1	7	chr7:91872876-91880720 -	7q21	preserved	3	0.666667
AKAP9	7	chr7:91940875-92110673 +	7q21	preserved	3	0.666667
CYP51A1	7	chr7:92112149-92134745 -	7q21	preserved	3	0.666667
LRRD1	7	chr7:92144884-92165276 -	7q21	preserved	3	0.666667
CYP51A1-AS1	7	chr7:92134563-92180725 +	7q21	preserved	3	0.666667
KRIT1	7	chr7:92198969-92246100 -	7q21	preserved	3	0.666667
ANKIB1	7	chr7:92246234-92401384 +	7q21	preserved	3	0.666667
GATAD1	7	chr7:92447448-92460067 +	7q21	preserved	3	0.666667
PEX1	7	chr7:92487023-92528531 -	7q21	preserved	3	0.666667
RBM48	7	chr7:92528773-92540481 +	7q21	preserved	3	0.666667
FAM133B	7	chr7:92560758-92590394 -	7q21	preserved	3	0.666667
CDK6	7	chr7:92604921-92833950 -	7q21	preserved	3	0.666667
LOC101927497	7	chr7:92836483-92917187 +	7q21	preserved	3	0.666667
SAMD9	7	chr7:93099513-93118023 -	7q21	preserved	3	0.666667
SAMD9L	7	chr7:93130054-93148399 -	7q21	preserved	3	0.666667
HEPACAM2	7	chr7:93188541-93219595 -	7q21	preserved	3	0.666667
MIR653	7	chr7:93482760-93482855 -	7q21	preserved	3	0.666667
MIR489	7	chr7:93483936-93484019 -	7q21	preserved	3	0.666667
CALCR	7	chr7:93424487-93574730 -	7q21	preserved	3	0.666667
MIR4652	7	chr7:93716928-93717005 +	7q21	preserved	3	0.666667
TFPI2	7	chr7:93885397-93890991 -	7q21	preserved	3	0.666667
GNGT1	7	chr7:93906508-93911265 +	7q21	preserved	3	0.666667
GNG11	7	chr7:93921704-93926514 +	7q21	preserved	3	0.666667
BET1	7	chr7:93993242-94004382 -	7q21	preserved	3	0.666667
COL1A2	7	chr7:94394561-94431232 +	7q21	preserved	3	0.666667
CASD1	7	chr7:94509858-94557016 +	7q21	preserved	3	0.666667
SGCE	7	chr7:94585224-94656209 -	7q21	preserved	3	0.666667
PEG10	7	chr7:94656325-94669694 +	7q21	preserved	3	0.666667
PPP1R9A	7	chr7:94907637-95296421 +	7q21	preserved	3	0.666667
PON1	7	chr7:95297676-95324706 -	7q21	preserved	3	0.666667
PON3	7	chr7:95359872-95396375 -	7q21	preserved	3	0.666667
PON2	7	chr7:95404862-95435072 -	7q21	preserved	3	0.666667
ASB4	7	chr7:95485901-95528801 +	7q21	preserved	3	0.666667
PDK4	7	chr7:95583497-95596613 -	7q21	preserved	3	0.666667
DYNC1I1	7	chr7:95772506-96098424 +	7q21	preserved	3	0.666667
MIR591	7	chr7:96219662-96219756 -	7q21	preserved	3	0.666667
SLC25A13	7	chr7:96120220-96322147 -	7q21	preserved	3	0.666667
DLX6-AS1	7	chr7:96968515-97014065 -	7q21	preserved	3	0.666667
DLX6	7	chr7:97005978-97011040 +	7q21	preserved	3	0.666667
DLX5	7	chr7:97020390-97024831 -	7q21	preserved	3	0.666667
RPL13AP17	7	chr7:78347242-78359453 +	7q21	preserved	3	0.666667
MAGI2	7	chr7:78017057-79453574 -	7q21	preserved	3	0.666667
MAGI2-AS2	7	chr7:79008988-79012277 +	7q21	preserved	3	0.666667
MAGI2-AS3	7	chr7:79452957-79471208 +	7q21	preserved	3	0.666667
LOC100128317	7	chr7:81576386-81626216 -	7q21	preserved	3	0.666667
HGF	7	chr7:81750900-81770198 -	7q21	preserved	3	0.666667
LOC101927356	7	chr7:82009177-82029955 +	7q21	preserved	3	0.666667
CACNA2D1	7	chr7:82050336-82443806 -	7q21	preserved	3	0.666667
PCLO	7	chr7:82754005-83162881 -	7q21	preserved	3	0.666667
SEMA3E	7	chr7:83363906-83649163 -	7q21	preserved	3	0.666667
SEMA3A	7	chr7:83958343-84194901 -	7q21	preserved	3	0.666667
LOC101927378	7	chr7:84532476-84584318 +	7q21	preserved	3	0.666667
SEMA3D	7	chr7:84995556-85121931 -	7q21	preserved	3	0.666667
GRM3	7	chr7:86643909-86864876 +	7q21	preserved	3	0.666667
KIAA1324L	7	chr7:86876906-86965975 -	7q21	preserved	3	0.666667
DMTF1	7	chr7:87152554-87196332 +	7q21	preserved	3	0.666667
TMEM243	7	chr7:87196162-87219998 -	7q21	preserved	3	0.666667
CROT	7	chr7:87345635-87399796 +	7q21	preserved	3	0.666667
ABCB4	7	chr7:87402045-87475703 -	7q21	preserved	3	0.666667
ABCB1	7	chr7:87503863-87600888 -	7q21	preserved	3	0.666667
GNAI1	7	chr7:80134824-80219409 +	7q21	preserved	3	0.666667
LOC101927269	7	chr7:80371517-80374439 -	7q21	preserved	3	0.666667
GNAT3	7	chr7:80458635-80512009 -	7q21	preserved	3	0.666667
CD36	7	chr7:80602207-80674418 +	7q21	preserved	3	0.666667
SEMA3C	7	chr7:80742536-80919351 -	7q21	preserved	3	0.666667
TP53TG1	7	chr7:87325347-87345492 -	7q21.12	preserved	3	0.666667
TEX47	7	chr7:88794106-88797937 -	7q21.13	preserved	3	0.666667
RBM48	7	chr7:92528795-92540481 +	7q21.2	preserved	3	0.666667
VPS50	7	chr7:93232340-93361123 +	7q21.2-q21.3	preserved	3	0.666667
SEM1	7	chr7:96481626-96709891 -	7q21.3	preserved	3	0.666667
LOC100506136	7	chr7:96621657-96664338 -	7q21.3	preserved	3	0.666667
SEM1	7	chr7:96481626-96709891 -	7q21.3	preserved	3	0.666667
SDHAF3	7	chr7:97117698-97181763 +	7q21.3	preserved	3	0.666667
GRM8	7	chr7:126438598-127252374 -	7q31	preserved	3	0.666667
MIR592	7	chr7:127058088-127058184 -	7q31	preserved	3	0.666667
LOC101928333	7	chr7:127215127-127229921 +	7q31	preserved	3	0.666667
ZNF800	7	chr7:127370043-127392724 -	7q31	preserved	3	0.666667
LOC100506682	7	chr7:127476883-127485804 +	7q31	preserved	3	0.666667
GCC1	7	chr7:127580628-127585600 -	7q32	preserved	3	0.666667
ARF5	7	chr7:127588352-127591705 +	7q32	preserved	3	0.666667
FSCN3	7	chr7:127593635-127601797 +	7q32	preserved	3	0.666667
PAX4	7	chr7:127610292-127615726 -	7q32	preserved	3	0.666667
SND1	7	chr7:127651989-128092609 +	7q32	preserved	3	0.666667
LRRC4	7	chr7:128027071-128030949 -	7q32	preserved	3	0.666667
MIR593	7	chr7:128081861-128081960 +	7q32	preserved	3	0.666667
MIR129-1	7	chr7:128207872-128207943 +	7q32	preserved	3	0.666667
LEP	7	chr7:128241278-128257629 +	7q32	preserved	3	0.666667
RBM28	7	chr7:128310383-128343908 -	7q32	preserved	3	0.666667
PRRT4	7	chr7:128350325-128361685 -	7q32	preserved	3	0.666667
IMPDH1	7	chr7:128392277-128409982 -	7q32	preserved	3	0.666667
HILPDA	7	chr7:128455830-128458418 +	7q32	preserved	3	0.666667
METTL2B	7	chr7:128476729-128502924 +	7q32	preserved	3	0.666667
FAM71F2	7	chr7:128672266-128687872 +	7q32	preserved	3	0.666667
FAM71F1	7	chr7:128715342-128731743 +	7q32	preserved	3	0.666667
CALU	7	chr7:128739292-128773423 +	7q32	preserved	3	0.666667
OPN1SW	7	chr7:128772489-128775790 -	7q32	preserved	3	0.666667
CCDC136	7	chr7:128791996-128822133 +	7q32	preserved	3	0.666667
FLNC	7	chr7:128830429-128859274 +	7q32	preserved	3	0.666667
ATP6V1F	7	chr7:128862803-128865849 +	7q32	preserved	3	0.666667
KCP	7	chr7:128889947-128910719 -	7q32	preserved	3	0.666667
IRF5	7	chr7:128938217-128950042 +	7q32	preserved	3	0.666667
TNPO3	7	chr7:128954180-129055173 -	7q32	preserved	3	0.666667
TPI1P2	7	chr7:129055223-129057239 +	7q32	preserved	3	0.666667
LOC407835	7	chr7:129126271-129127996 +	7q32	preserved	3	0.666667
TSPAN33	7	chr7:129144716-129169694 +	7q32	preserved	3	0.666667
SMO	7	chr7:129188872-129213544 +	7q32	preserved	3	0.666667
AHCYL2	7	chr7:129225014-129430211 +	7q32	preserved	3	0.666667
STRIP2	7	chr7:129434433-129488398 +	7q32	preserved	3	0.666667
SMKR1	7	chr7:129502479-129512932 +	7q32	preserved	3	0.666667
NRF1	7	chr7:129611702-129757082 +	7q32	preserved	3	0.666667
MIR182	7	chr7:129770383-129770492 -	7q32	preserved	3	0.666667
MIR96	7	chr7:129774693-129774769 -	7q32	preserved	3	0.666667
MIR183	7	chr7:129774905-129775014 -	7q32	preserved	3	0.666667
UBE2H	7	chr7:129830733-129952960 -	7q32	preserved	3	0.666667
ZC3HC1	7	chr7:130018286-130051451 -	7q32	preserved	3	0.666667
KLHDC10	7	chr7:130070509-130135720 +	7q32	preserved	3	0.666667
TMEM209	7	chr7:130164715-130205498 -	7q32	preserved	3	0.666667
SSMEM1	7	chr7:130207864-130216844 +	7q32	preserved	3	0.666667
CPA2	7	chr7:130266863-130289797 +	7q32	preserved	3	0.666667
CPA4	7	chr7:130293134-130324180 +	7q32	preserved	3	0.666667
CPA5	7	chr7:130344790-130368730 +	7q32	preserved	3	0.666667
CPA1	7	chr7:130380371-130388108 +	7q32	preserved	3	0.666667
CEP41	7	chr7:130393771-130441210 -	7q32	preserved	3	0.666667
MESTIT1	7	chr7:130487057-130491172 -	7q32	preserved	3	0.666667
MIR335	7	chr7:130496111-130496204 +	7q32	preserved	3	0.666667
MEST	7	chr7:130491329-130506297 +	7q32	preserved	3	0.666667
COPG2	7	chr7:130506239-130668758 -	7q32	preserved	3	0.666667
TSGA13	7	chr7:130668646-130686568 -	7q32	preserved	3	0.666667
KLF14	7	chr7:130732554-130734033 -	7q32	preserved	3	0.666667
MIR29A	7	chr7:130876747-130876810 -	7q32	preserved	3	0.666667
MIR29B1	7	chr7:130877459-130877539 -	7q32	preserved	3	0.666667
MKLN1	7	chr7:131327836-131496639 +	7q32	preserved	3	0.666667
MKLN1-AS	7	chr7:131309744-131327779 -	7q32	preserved	3	0.666667
PODXL	7	chr7:131500262-131556617 -	7q32	preserved	3	0.666667
LOC101928782	7	chr7:131910220-131948953 +	7q32	preserved	3	0.666667
PLXNA4	7	chr7:132484762-132648688 -	7q32	preserved	3	0.666667
CHCHD3	7	chr7:132784862-133082158 -	7q32	preserved	3	0.666667
SND1-IT1	7	chr7:127997509-128000077 +	7q32.1	preserved	3	0.666667
RBM28	7	chr7:128297685-128343915 -	7q32.1	preserved	3	0.666667
LINC01000	7	chr7:128641241-128660998 +	7q32.1	preserved	3	0.666667
ATP6V1FNB	7	chr7:128866330-128872047 +	7q32.1	preserved	3	0.666667
LINC-PINT	7	chr7:130877562-131109916 -	7q32.3	preserved	3	0.666667
LINC00513	7	chr7:130913464-130921946 +	7q32.3	preserved	3	0.666667
FLJ40288	7	chr7:132648794-132728769 +	7q32.3	preserved	3	0.666667
DGKI	7	chr7:137387650-137846864 -	7q33	preserved	3	0.666667
CREB3L2	7	chr7:137874979-138002101 -	7q33	preserved	3	0.666667
CREB3L2-AS1	7	chr7:137953348-137957966 +	7q33	preserved	3	0.666667
AKR1D1	7	chr7:138076432-138118304 +	7q33	preserved	3	0.666667
MIR4468	7	chr7:138123758-138123821 +	7q33	preserved	3	0.666667
TRIM24	7	chr7:138460334-138585587 +	7q33	preserved	3	0.666667
MIR6133	7	chr7:133290881-133290988 +	7q33	preserved	3	0.666667
EXOC4	7	chr7:133253067-134065760 +	7q33	preserved	3	0.666667
LOC101928861	7	chr7:133800493-133824888 -	7q33	preserved	3	0.666667
LRGUK	7	chr7:134127352-134264591 +	7q33	preserved	3	0.666667
SLC35B4	7	chr7:134289338-134317075 -	7q33	preserved	3	0.666667
AKR1B1	7	chr7:134442350-134459192 -	7q33	preserved	3	0.666667
AKR1B10	7	chr7:134527592-134541414 +	7q33	preserved	3	0.666667
AKR1B15	7	chr7:134549097-134579840 +	7q33	preserved	3	0.666667
BPGM	7	chr7:134646779-134679815 +	7q33	preserved	3	0.666667
CALD1	7	chr7:134779413-134970729 +	7q33	preserved	3	0.666667
AGBL3	7	chr7:134986508-135135778 +	7q33	preserved	3	0.666667
TMEM140	7	chr7:135148014-135166215 +	7q33	preserved	3	0.666667
CYREN	7	chr7:135092303-135170826 -	7q33	preserved	3	0.666667
WDR91	7	chr7:135183838-135211564 -	7q33	preserved	3	0.666667
MIR6509	7	chr7:135206995-135207078 -	7q33	preserved	3	0.666667
STRA8	7	chr7:135231979-135258492 +	7q33	preserved	3	0.666667
CNOT4	7	chr7:135361795-135510127 -	7q33	preserved	3	0.666667
NUP205	7	chr7:135557914-135648751 +	7q33	preserved	3	0.666667
STMP1	7	chr7:135662514-135676416 +	7q33	preserved	3	0.666667
SLC13A4	7	chr7:135681239-135728204 -	7q33	preserved	3	0.666667
FAM180A	7	chr7:135729598-135748846 -	7q33	preserved	3	0.666667
MTPN	7	chr7:135926755-135977456 -	7q33	preserved	3	0.666667
LUZP6	7	chr7:135926755-135977456 -	7q33	preserved	3	0.666667
MIR490	7	chr7:136903167-136903294 +	7q33	preserved	3	0.666667
CHRM2	7	chr7:136869085-137017024 +	7q33	preserved	3	0.666667
LOC349160	7	chr7:136898773-137164341 -	7q33	preserved	3	0.666667
PTN	7	chr7:137227346-137343990 -	7q33	preserved	3	0.666667
SVOPL	7	chr7:138594285-138664224 -	7q34	preserved	3	0.666667
ATP6V0A4	7	chr7:138706294-138774037 -	7q34	preserved	3	0.666667
TMEM213	7	chr7:138797994-138806026 +	7q34	preserved	3	0.666667
KIAA1549	7	chr7:138831381-138981318 -	7q34	preserved	3	0.666667
ZC3HAV1L	7	chr7:139025706-139036029 -	7q34	preserved	3	0.666667
ZC3HAV1	7	chr7:139060338-139109719 -	7q34	preserved	3	0.666667
TTC26	7	chr7:139133744-139191986 +	7q34	preserved	3	0.666667
UBN2	7	chr7:139231485-139308236 +	7q34	preserved	3	0.666667
FMC1	7	chr7:139340450-139346328 +	7q34	preserved	3	0.666667
LUC7L2	7	chr7:139359846-139423457 +	7q34	preserved	3	0.666667
FMC1-LUC7L2	7	chr7:139341132-139423457 +	7q34	preserved	3	0.666667
LOC100129148	7	chr7:139417463-139427526 -	7q34	preserved	3	0.666667
KLRG2	7	chr7:139452692-139483711 -	7q34	preserved	3	0.666667
CLEC2L	7	chr7:139523928-139544991 +	7q34	preserved	3	0.666667
HIPK2	7	chr7:139561570-139777894 -	7q34	preserved	3	0.666667
TBXAS1	7	chr7:139829153-140020325 +	7q34	preserved	3	0.666667
PARP12	7	chr7:140023744-140063721 -	7q34	preserved	3	0.666667
KDM7A	7	chr7:140084746-140176941 -	7q34	preserved	3	0.666667
KDM7A-DT	7	chr7:140177261-140179640 +	7q34	preserved	3	0.666667
SLC37A3	7	chr7:140333752-140398550 -	7q34	preserved	3	0.666667
RAB19	7	chr7:140404043-140426250 +	7q34	preserved	3	0.666667
MKRN1	7	chr7:140453040-140479569 -	7q34	preserved	3	0.666667
DENND2A	7	chr7:140518419-140640776 -	7q34	preserved	3	0.666667
ADCK2	7	chr7:140673153-140695108 +	7q34	preserved	3	0.666667
NDUFB2-AS1	7	chr7:140695336-140697077 -	7q34	preserved	3	0.666667
NDUFB2	7	chr7:140696681-140706646 +	7q34	preserved	3	0.666667
BRAF	7	chr7:140732564-140924928 -	7q34	preserved	3	0.666667
MRPS33	7	chr7:141006161-141014981 -	7q34	preserved	3	0.666667
TMEM178B	7	chr7:141074232-141480379 +	7q34	preserved	3	0.666667
AGK	7	chr7:141551410-141655243 +	7q34	preserved	3	0.666667
DENND11	7	chr7:141652381-141702188 -	7q34	preserved	3	0.666667
WEE2	7	chr7:141708353-141731271 +	7q34	preserved	3	0.666667
WEE2-AS1	7	chr7:141704338-141738230 -	7q34	preserved	3	0.666667
SSBP1	7	chr7:141738321-141750488 +	7q34	preserved	3	0.666667
TAS2R3	7	chr7:141764097-141765197 +	7q34	preserved	3	0.666667
TAS2R4	7	chr7:141778489-141779388 +	7q34	preserved	3	0.666667
TAS2R5	7	chr7:141790217-141791366 +	7q34	preserved	3	0.666667
PRSS37	7	chr7:141836278-141841421 -	7q34	preserved	3	0.666667
OR9A4	7	chr7:141918876-141919820 +	7q34	preserved	3	0.666667
CLEC5A	7	chr7:141927357-141946983 -	7q34	preserved	3	0.666667
TAS2R38	7	chr7:141972631-141973773 -	7q34	preserved	3	0.666667
MGAM	7	chr7:141995879-142106747 +	7q34	preserved	3	0.666667
MGAM2	7	chr7:142111703-142223733 +	7q34	preserved	3	0.666667
MOXD2P	7	chr7:142240737-142247067 -	7q34	preserved	3	0.666667
PRSS58	7	chr7:142252138-142258058 -	7q34	preserved	3	0.666667
TRY2P	7	chr7:142268284-142272249 -	7q34	preserved	3	0.666667
MTRNR2L6	7	chr7:142666299-142667693 +	7q34	preserved	3	0.666667
PRSS1	7	chr7:142749468-142753076 +	7q34	preserved	3	0.666667
PRSS3P2	7	chr7:773503-777146 +	7q34	preserved	3	0.666667
PRSS2	7	chr7:142770943-142774564 +	7q34	preserved	3	0.666667
EPHB6	7	chr7:142862756-142871093 +	7q34	preserved	3	0.666667
TRPV6	7	chr7:142871203-142885745 -	7q34	preserved	3	0.666667
TRPV5	7	chr7:142908101-142933723 -	7q34	preserved	3	0.666667
LLCFC1	7	chr7:142939484-142940865 +	7q34	preserved	3	0.666667
KEL	7	chr7:142941114-142962416 -	7q34	preserved	3	0.666667
OR9A2	7	chr7:143026200-143027132 -	7q34	preserved	3	0.666667
OR6V1	7	chr7:143052341-143053282 +	7q34	preserved	3	0.666667
OR6W1P	7	chr7:143062284-143063785 -	7q34	preserved	3	0.666667
PIP	7	chr7:143132081-143139741 +	7q34	preserved	3	0.666667
TAS2R39	7	chr7:143183419-143184435 +	7q34	preserved	3	0.666667
TAS2R40	7	chr7:143222037-143223079 +	7q34	preserved	3	0.666667
GSTK1	7	chr7:143263429-143269129 +	7q34	preserved	3	0.666667
TMEM139	7	chr7:143284899-143288049 +	7q34	preserved	3	0.666667
CASP2	7	chr7:143288215-143307696 +	7q34	preserved	3	0.666667
CLCN1	7	chr7:143316126-143352004 +	7q34	preserved	3	0.666667
FAM131B	7	chr7:143353400-143362080 -	7q34	preserved	3	0.666667
MIR6892	7	chr7:143382686-143382800 +	7q34	preserved	3	0.666667
ZYX	7	chr7:143381267-143391111 +	7q34	preserved	3	0.666667
EPHA1	7	chr7:143391112-143408892 -	7q34	preserved	3	0.666667
TAS2R60	7	chr7:143443453-143444409 +	7q35	preserved	3	0.666667
EPHA1-AS1	7	chr7:143407813-143523447 +	7q35	preserved	3	0.666667
TAS2R41	7	chr7:143477873-143478796 +	7q35	preserved	3	0.666667
CTAGE15	7	chr7:143571801-143574387 +	7q35	preserved	3	0.666667
TCAF2P1	7	chr7:143809990-143815389 +	7q35	preserved	3	0.666667
TCAF2	7	chr7:143620974-143730410 +	7q35	preserved	3	0.666667
CTAGE6	7	chr7:143755089-143757750 -	7q35	preserved	3	0.666667
LOC154761	7	chr7:143811968-143836717 -	7q35	preserved	3	0.666667
TCAF1	7	chr7:143851375-143902198 -	7q35	preserved	3	0.666667
OR2F2	7	chr7:143935233-143936186 +	7q35	preserved	3	0.666667
OR2F1	7	chr7:143959927-143961015 +	7q35	preserved	3	0.666667
OR6B1	7	chr7:144003997-144004932 +	7q35	preserved	3	0.666667
OR2A5	7	chr7:144050402-144051337 +	7q35	preserved	3	0.666667
OR2A25	7	chr7:144074220-144075152 +	7q35	preserved	3	0.666667
OR2A12	7	chr7:144095108-144096040 +	7q35	preserved	3	0.666667
OR2A2	7	chr7:144109583-144110539 +	7q35	preserved	3	0.666667
OR2A14	7	chr7:144129113-144130045 +	7q35	preserved	3	0.666667
CTAGE4	7	chr7:144183455-144186080 +	7q35	preserved	3	0.666667
ARHGEF35	7	chr7:144186083-144195698 -	7q35	preserved	3	0.666667
OR2A42	7	chr7:144231911-144232843 -	7q35	preserved	3	0.666667
OR2A1	7	chr7:144231911-144232843 -	7q35	preserved	3	0.666667
ARHGEF35-AS1	7	chr7:144195321-144299589 +	7q35	preserved	3	0.666667
OR2A9P	7	chr7:144250471-144251455 -	7q35	preserved	3	0.666667
OR2A20P	7	chr7:144250674-144251603 -	7q35	preserved	3	0.666667
OR2A7	7	chr7:144258696-144259628 -	7q35	preserved	3	0.666667
CTAGE8	7	chr7:144182970-144186081 +	7q35	preserved	3	0.666667
ARHGEF34P	7	chr7:144258996-144286003 -	7q35	preserved	3	0.666667
OR2A1-AS1	7	chr7:144195321-144312406 +	7q35	preserved	3	0.666667
ARHGEF5	7	chr7:144355396-144380632 +	7q35	preserved	3	0.666667
NOBOX	7	chr7:144397240-144410227 -	7q35	preserved	3	0.666667
TPK1	7	chr7:144451941-144836053 -	7q35	preserved	3	0.666667
LOC101928700	7	chr7:147080938-147097609 -	7q35	preserved	3	0.666667
CNTNAP2	7	chr7:146116361-148420996 +	7q35	preserved	3	0.666667
MIR548F4	7	chr7:147378017-147378121 -	7q35	preserved	3	0.666667
C7orf33	7	chr7:148590565-148615860 +	7q36	preserved	3	0.666667
CUL1	7	chr7:148698841-148801110 +	7q36	preserved	3	0.666667
EZH2	7	chr7:148807372-148884349 -	7q36	preserved	3	0.666667
PDIA4	7	chr7:149003062-149028690 -	7q36	preserved	3	0.666667
ZNF786	7	chr7:149069641-149090777 -	7q36	preserved	3	0.666667
ZNF425	7	chr7:149102786-149126346 -	7q36	preserved	3	0.666667
ZNF398	7	chr7:149147468-149183026 +	7q36	preserved	3	0.666667
ZNF282	7	chr7:149195462-149226248 +	7q36	preserved	3	0.666667
ZNF212	7	chr7:149239651-149255609 +	7q36	preserved	3	0.666667
ZNF783	7	chr7:149262171-149284994 +	7q36	preserved	3	0.666667
LOC155060	7	chr7:149285281-149297312 +	7q36	preserved	3	0.666667
ZNF777	7	chr7:149431363-149460962 -	7q36	preserved	3	0.666667
ZNF746	7	chr7:149472793-149497807 -	7q36	preserved	3	0.666667
KRBA1	7	chr7:149715011-149734575 +	7q36	preserved	3	0.666667
ZNF467	7	chr7:149764182-149773479 -	7q36	preserved	3	0.666667
ZNF862	7	chr7:149838367-149867479 +	7q36	preserved	3	0.666667
ATP6V0E2	7	chr7:149872968-149880712 +	7q36	preserved	3	0.666667
ACTR3C	7	chr7:149881359-150221100 -	7q36	preserved	3	0.666667
LRRC61	7	chr7:150323207-150338156 +	7q36	preserved	3	0.666667
ZBED6CL	7	chr7:150329849-150332721 +	7q36	preserved	3	0.666667
RARRES2	7	chr7:150338318-150341674 -	7q36	preserved	3	0.666667
REPIN1	7	chr7:150368790-150374044 +	7q36	preserved	3	0.666667
ZNF775	7	chr7:150379317-150398631 +	7q36	preserved	3	0.666667
LINC00996	7	chr7:150433654-150448140 +	7q36	preserved	3	0.666667
GIMAP8	7	chr7:150450630-150479395 +	7q36	preserved	3	0.666667
GIMAP7	7	chr7:150514857-150521073 +	7q36	preserved	3	0.666667
GIMAP4	7	chr7:150567370-150573953 +	7q36	preserved	3	0.666667
GIMAP6	7	chr7:150625376-150632648 -	7q36	preserved	3	0.666667
GIMAP2	7	chr7:150685706-150693640 +	7q36	preserved	3	0.666667
GIMAP1	7	chr7:150716557-150724280 +	7q36	preserved	3	0.666667
GIMAP1-GIMAP5	7	chr7:150716557-150743649 +	7q36	preserved	3	0.666667
GIMAP5	7	chr7:150737348-150743649 +	7q36	preserved	3	0.666667
TMEM176B	7	chr7:150791288-150801360 -	7q36	preserved	3	0.666667
TMEM176A	7	chr7:150800766-150805120 +	7q36	preserved	3	0.666667
AOC1	7	chr7:150852477-150861291 +	7q36	preserved	3	0.666667
KCNH2	7	chr7:150944956-150955829 -	7q36	preserved	3	0.666667
XRCC2	7	chr7:152646502-152676165 -	7q36	preserved	3	0.666667
ACTR3B	7	chr7:152759749-152855379 +	7q36	preserved	3	0.666667
LINC01287	7	chr7:153399919-153412234 -	7q36	preserved	3	0.666667
DPP6	7	chr7:154052418-154894290 +	7q36	preserved	3	0.666667
PAXIP1-AS2	7	chr7:154928517-154946850 +	7q36	preserved	3	0.666667
PAXIP1	7	chr7:154943690-155002972 -	7q36	preserved	3	0.666667
PAXIP1-AS1	7	chr7:155003433-155005703 +	7q36	preserved	3	0.666667
HTR5A-AS1	7	chr7:155067069-155071557 -	7q36	preserved	3	0.666667
HTR5A	7	chr7:155070324-155087392 +	7q36	preserved	3	0.666667
INSIG1	7	chr7:155297772-155310235 +	7q36	preserved	3	0.666667
BLACE	7	chr7:155356988-155367933 -	7q36	preserved	3	0.666667
EN2	7	chr7:155458129-155464831 +	7q36	preserved	3	0.666667
CNPY1	7	chr7:155501258-155533844 -	7q36	preserved	3	0.666667
RBM33	7	chr7:155644509-155781485 +	7q36	preserved	3	0.666667
SHH	7	chr7:155799984-155809072 -	7q36	preserved	3	0.666667
LOC389602	7	chr7:155962632-155968391 +	7q36	preserved	3	0.666667
LOC285889	7	chr7:156437789-156445588 -	7q36	preserved	3	0.666667
LINC00244	7	chr7:156540491-156541101 +	7q36	preserved	3	0.666667
RNF32	7	chr7:156640659-156677126 +	7q36	preserved	3	0.666667
LMBR1	7	chr7:156680876-156893208 -	7q36	preserved	3	0.666667
NOM1	7	chr7:156949723-156973182 +	7q36	preserved	3	0.666667
MNX1	7	chr7:157004853-157010653 -	7q36	preserved	3	0.666667
MNX1-AS1	7	chr7:157010857-157016424 +	7q36	preserved	3	0.666667
UBE3C	7	chr7:157138961-157269372 +	7q36	preserved	3	0.666667
DNAJB6	7	chr7:157337017-157417439 +	7q36	preserved	3	0.666667
LOC101927914	7	chr7:157466231-157499716 +	7q36	preserved	3	0.666667
MIR153-2	7	chr7:157574336-157574422 -	7q36	preserved	3	0.666667
LOC100506585	7	chr7:157854585-157866090 +	7q36	preserved	3	0.666667
PTPRN2	7	chr7:157539052-158587802 -	7q36	preserved	3	0.666667
MIR595	7	chr7:158532718-158532813 -	7q36	preserved	3	0.666667
MIR5707	7	chr7:158591616-158591696 +	7q36	preserved	3	0.666667
NCAPG2	7	chr7:158631169-158704831 -	7q36	preserved	3	0.666667
ESYT2	7	chr7:158730998-158829628 -	7q36	preserved	3	0.666667
WDR60	7	chr7:158856578-158946192 +	7q36	preserved	3	0.666667
VIPR2	7	chr7:159028175-159144957 -	7q36	preserved	3	0.666667
ZNF767P	7	chr7:149547154-149624790 -	7q36.1	preserved	3	0.666667
SSPO	7	chr7:149776042-149833965 +	7q36.1	preserved	3	0.666667
ATP6V0E2-AS1	7	chr7:149867694-149873862 -	7q36.1	preserved	3	0.666667
LOC728743	7	chr7:150405752-150412470 +	7q36.1	preserved	3	0.666667
LINC01006	7	chr7:156472099-156640535 -	7q36.3	preserved	3	0.666667
LINC01006	7	chr7:156472099-156640535 -	7q36.3	preserved	3	0.666667
LINC00689	7	chr7:159008354-159026238 +	7q36.3	preserved	3	0.666667
RNU6-16P	11	chr11:88612805-88612911 -	11q14	preserved	3	0.666667
MIR548AQ	12	chr12:121596529-121596600 +	12q24	preserved	3	0.666667
RNU6-57P	13	chr13:41354557-41354659 -	13q14.11	preserved	3	0.666667
LINC00226	14	chr14:106287674-106288372 +	14q32	preserved	3	1
ADAM6	14	chr14:105969729-105972269 -	14q32	preserved	4	0.75
MIR7976	3	chr3:127587111-127587176 -	3q21	lost	3	1
