# Supplementary material for: Glioblastoma Primary Cells Retain the Most Copy Number Alterations That Predict Poor Survival in Glioma Patients
Source: Front Oncol. 2021 Apr 26;11:621432. doi: 10.3389/fonc.2021.621432 (PMC8108987; doi:10.3389/fonc.2021.621432)
Supplement: Supplementary Table 4 — The molecular and cellular functions significantly correlated to the genes with CNA preserved or lost in primary cells. [file Table_3.xlsx]

## Sheet: 工作表1
Category	p-value	Number_of_Molecules	Molecules
Gene CNAs lost in LGG primary cells
Drug Metabolism	3.44E-05-4.38E-02	14	CRYZ,CYP2A6 (includes others),CYP2B6,DPYD,ETHE1,GSTM1,GSTM2,GSTM3,GSTM4,GSTM5,MMACHC,MTHFR,NGF,NPPB
Protein Synthesis	6.6E-04-2.5E-02	23	AKT2,CGB3 (includes others),CLSPN,CYP2J2,ECE1,ETHE1,GCLM,GLMN,GSTM1,GSTM2,GSTM3,GSTM4,GSTM5,LHB,MAP3K10,MAP4K1,MKNK1,MMACHC,MTOR,PINK1,PRKCZ,PRKD2,TSHB
Cell-To-Cell Signaling and Interaction	7.53E-04-4.38E-02	50	ACP4,ACTN4,APOE,BAX,CCN1,CD2,CD58,CEACAM16,CEACAM5,CEACAM6,CLC,CSF1,DDIT4,DDOST,EPHA2,EPHA8,F3,FLT3LG,GSTM4,HDAC1,KIR3DL1,KLK3,KLK6,LCK,LILRB1,LILRB2,mir-34,MKNK1,MTOR,NECTIN2,NPHS1,PAK4,PIK3CD,PKN2,PLA2G2A,PLAU,PLAUR,PPP3CB,PTGER3,PTPN22,RRAS,TAS1R2,TAS1R3,TGFB1,TLR9,TRIM62,UTS2,VCAM1,VTCN1,XRCC1
Small Molecule Biochemistry	7.53E-04-4.38E-02	78	ACOT11,AK2,AK4,AK5,AKR1A1,AKR7A2,AKR7A3,AKT2,ALDH3B1,ALDH4A1,APOE,ATP1A1,ATP1A3,C5AR2,CGB3 (includes others),CLEC11A,CMPK1,CTPS1,CYP2A6 (includes others),CYP2B6,CYP4A11,CYP4B1,DPYD,ECE1,ERCC2,EXTL2,FGF21,FPGT,FUCA1,GALE,GPSM2,GSK3A,GSTM1,GSTM2,GSTM3,GUCA2A,let-7,LHB,LIPE,mir-30,MTHFR,NDST2,NGF,NPPA,NPPB,NUDT13,OMA1,PDZK1IP1,PGM1,PLA2G2A,PLA2G2D,PLA2G4C,PLA2G5,PNKP,POLD1,PRKCZ,PRODH2,PTP4A2,RAB4B,…
Carbohydrate Metabolism	8.82E-04-4.38E-02	30	AKR1A1,AKT2,APOE,C5AR2,EXTL2,FGF21,FPGT,FUCA1,GALE,GSK3A,MFSD2A,NDST2,NGF,OMA1,PGM1,PLA2G2A,PLA2G2D,PLA2G5,PRKCZ,RAB4B,RSC1A1,SLC16A1,SLC25A33,SLC2A1,SLC2A5,SLC35A3,SLC45A1,SORT1,STX12,TGFB1
Cell Death and Survival	1.97E-03-4.38E-02	71	ADK,ADORA3,AXL,BAX,C8A,C8B,CASP9,CD177,CD2,CD52,CD58,CEACAM1,CLC,CLEC11A,CSF1,F3,FCAR,FCGR1B,FLT3LG,GBP1,GFI1,GPI,IFNL1,IL11,IRF3,ISG15,JUN,KCNN4,KIR2DL1/KIR2DL3,KIR2DL4,KIR2DS4 (includes others),KIR3DL1,KIR3DL2,LAIR1,LENG8,LEPR,LGALS4,LILRB1,MAP4K1,MPL,MTOR,NCR1,NECTIN2,NGF,NOC2L,NPHS1,OSCAR,PARK7,PIK3CD,PLAU,PLAUR,PPP3CB,PPP5C,PTGIR,PVR,RHCE/RHD,RUNX3,SDHAF1,SH3BGRL3,SIGLEC7,SIGLEC8,SIGLEC9,TEN…
Nucleic Acid Metabolism	2.8E-03-4.38E-02	18	AK2,AK4,AK5,CMPK1,CTPS1,DPYD,EXTL2,GPSM2,GUCA2A,MTHFR,NPPA,NPPB,NUDT13,PNKP,RAP1GAP,RCC1,SLC25A33,SLC35A3
Cellular Assembly and Organization	3.55E-03-4.38E-02	33	ACTN4,BAX,C5AR2,CDC14A,CDC42,CEACAM16,CROCC,CSF1,EPB41,EPHA2,FNBP1L,HDAC1,KIF2C,KLK6,KLK8,MFN2,MIGA1,OMA1,PINK1,PLAU,PLAUR,PLEKHF1,PRKCZ,PTGER3,PTPRU,RBBP4,S1PR1,SORT1,STMN1,TGFB1,TIMM50,VCAM1,WASF2
Cellular Development	4.5E-03-4.84E-02	62	ACTN4,APOE,CD2,CD33,CD37,CEACAM1,CLC,CLEC11A,CLIC4,CSF1,CTPS1,E2F2,EPHA2,EPHB2,FLT3LG,FTL,GLMN,IFNL2,IFNL3,IL11,IL23R,IL4I1,ISG15,KCNA3,KCNN4,KIR2DS4 (includes others),KLK3,KLK8,LAIR1,LGALS4,LILRB1,LILRB2,LILRB4,MFN2,mir-150,mir-30,MPL,MTOR,PATJ,PIK3CD,PPP1R12C,PRKACB,PRKCG,RAP1A,RPS19,S1PR1,SIRT2,SKI,TAL1,TCIRG1,TGFB1,TLR9,TNFRSF14,TNFRSF18,TNFRSF1B,TNFRSF4,TNFRSF9,TXLNA,TYROBP,VAV3,VCAM1,VTCN1
Cellular Growth and Proliferation	4.5E-03-4.84E-02	50	APOE,CD2,CD33,CD37,CEACAM1,CLC,CLEC11A,CSF1,CTPS1,EPHB2,FLT3LG,FTL,GLMN,IFNL2,IFNL3,IL11,IL23R,IL4I1,ISG15,KCNA3,KCNN4,KIR2DS4 (includes others),KLK8,LAIR1,LGALS4,LILRB1,LILRB2,LILRB4,MFN2,mir-30,MKNK1,MPL,MTOR,PIK3CD,PPP1R12C,RPS19,TAL1,TCIRG1,TGFB1,TLR9,TNFRSF14,TNFRSF18,TNFRSF1B,TNFRSF4,TNFRSF9,TXLNA,TYROBP,VAV3,VCAM1,VTCN1
Cell Morphology	5.66E-03-4.38E-02	40	ACP4,ACTN4,AKT2,APOE,BAX,BBC3,CAP1,CAPNS1,CDC14A,CDC42,CEBPA,CLIC4,CSF1,CYTH2,EPB41,EPHA2,GNB1,KCNA3,KCNN4,mir-10,mir-150,mir-506,mir-515,MUTYH,PATJ,PINK1,PLAU,PRKACB,PRKCG,PRKCZ,PROK1,RAP1A,S1PR1,SSX2IP,TGFB1,TNFRSF9,TNNI3,TP73,VASP,VCAM1
Cellular Function and Maintenance	5.66E-03-4.38E-02	39	AKT2,ATP1A1,ATP1A3,BAX,BBC3,C5AR2,CAPNS1,CDC42,CLEC11A,CYTH2,FGF21,FLT3LG,GSK3A,IFNL3,KLK8,LILRB2,LILRB4,MFN2,mir-506,mir-515,PINK1,PLAU,PRKCZ,PROK1,RAB4B,RSC1A1,S1PR1,SLC2A1,SLC2A5,SLC45A1,SLC9A1,SORT1,TGFB1,TIMM50,TNFRSF18,TP73,VASP,VCAM1,WASF2
Cell Cycle	6.54E-03-4.38E-02	20	AXL,CCNE1,CDC20,CDC42,CEBPA,E2F2,MED29,mir-137,MTOR,PKN2,PLAU,PLK3,RPL11,RPL5,SAE1,TGFB1,TNFRSF9,TRIM33,UBA2,ZFP36
Cellular Response to Therapeutics	8.28E-03-8.28E-03	2	ERRFI1,mir-8
Post-Translational Modification	8.28E-03-8.28E-03	2	LYPLA2,PPT1
RNA Damage and Repair	8.57E-03-4.36E-02	24	AGO3,AGO4,MAGOH,PABPC4,PNRC2,PPP1R8,PPP2R1A,RPL11,RPL13A,RPL18,RPL22,RPL28,RPL5,RPS11,RPS16,RPS19,RPS5,RPS8,RPS9,SMG9,TOE1,YTHDF2,ZC3H12A,ZFP36
Amino Acid Metabolism	9.17E-03-4.38E-02	10	ALDH4A1,PRODH2,PTP4A2,RHOC,SLC17A7,SLC1A5,SLC6A9,SLC7A10,SLC7A9,WARS2
Molecular Transport	9.17E-03-4.38E-02	68	AKT2,ATP13A2,ATP1A1,ATP1A3,ATP4A,ATP6V0B,BSND,C5AR2,CASQ2,CLCA1,CLCA2,CLCA3P,CLCA4,CLCN6,CLCNKA,CLCNKB,CLEC11A,FGF21,FPR1,FPR2,FXYD1,FXYD3,FXYD7,GPSM2,GSK3A,GUCA2A,KCNA10,KCNA2,KCNA3,KCNC4,KCND3,KCNK6,KCNN4,KCNQ4,MFSD2A,NGF,NPPA,NPPB,PLA2G2A,PLA2G2D,PLA2G5,PRKCZ,PTP4A2,RAB4B,RAP1GAP,RCC1,RHOC,RSC1A1,RYR1,SCNN1D,SLC16A1,SLC17A7,SLC1A5,SLC25A33,SLC2A1,SLC2A5,SLC35A3,SLC45A1,SLC6A9,SLC7A10,SLC7A9,SL…
RNA Post-Transcriptional Modification	9.83E-03-3.62E-02	57	AHCYL1,BCAS2,CDK11A,CDK11B,DDX20,DNAJC8,ELAVL4,EPB41,ERCC2,EXOSC10,EXOSC5,FBL,GEMIN7,HNRNPL,HNRNPR,HNRNPUL1,INTS11,KHDRBS1,MAGOH,NOL9,PABPC4,PAF1,POLR2I,PPIE,PPIH,PRPF31,RBM15,RNPC3,RPL11,RPL5,RPS16,RPS19,RPS9,SARS1,SF3A3,SFPQ,SNIP1,SNRNP40,SNRNP70,SNRPA,SNRPD2,SRRM1,SRSF10,SRSF11,SRSF4,SSU72,SUPT5H,SYF2,SYMPK,TARDBP,THRAP3,U2AF1L4,U2AF2,UTP11,WDR3,YBX1,ZNF326
Cell Signaling	1.17E-02-4.28E-02	17	AGO1,AGO3,AGO4,BAX,CALM1 (includes others),CNKSR1,GNAT2,GNB1,JUN,MCOLN3,MFN2,MOV10,NRAS,PARK7,PPP3CB,TRIM28,ZNF304
Cellular Compromise	1.22E-02-4.38E-02	15	BAX,CD2,CD58,CDC14A,CEACAM1,CROCC,HDAC1,KIR2DL4,KIR2DS4 (includes others),KIR3DL1,LAIR1,MUTYH,NCR1,SIGLEC7,TGFB1
Cellular Movement	1.61E-02-4.38E-02	20	ACTN4,AJAP1,APOE,AXL,CSF1,F3,HAS1,LPAR3,mir-506,MZF1,PIK3CD,PLAU,PLAUR,RAP1GAP,RHOC,S1PR1,SPHK2,SRRM1,TGFB1,ZNF350
Lipid Metabolism	1.86E-02-4.38E-02	14	ACOT11,APOE,CLEC11A,CYP4A11,CYP4B1,LIPE,NGF,NPPB,PLA2G2A,PLA2G2D,PLA2G4C,PLA2G5,POLD1,TGFB1
DNA Replication, Recombination, and Repair	2.27E-02-4.38E-02	11	BAX,LIG1,MTOR,MUTYH,PNKP,POLD1,PRKCG,PRKCZ,RPA2,TP73,XRCC1
Free Radical Scavenging	2.33E-02-2.33E-02	2	FPR1,FPR2
Gene Expression	2.33E-02-4.38E-02	4	CEBPA,PNKP,TGFB1,XRCC1
Vitamin and Mineral Metabolism	2.33E-02-2.33E-02	2	BAX,MCOLN3
Gene CNAs preserved in LGG primary cells
DNA Replication, Recombination, and Repair	4.5E-05-2.67E-02	10	ATRIP,CAMP,CDC25A,DCAF1,FAF1,GPX1,MST1R,PFKFB4,TRAIP,TREX1
Carbohydrate Metabolism	1.34E-04-2.67E-02	10	CAMP,CHSY3,GMPPB,GRM2,HYAL1,HYAL2,HYAL3,IP6K1,IP6K2,PFKFB4
Drug Metabolism	1.34E-04-2.67E-02	6	GPX1,GSTT1,HYAL1,HYAL2,HYAL3,UCN2
Small Molecule Biochemistry	1.34E-04-2.67E-02	14	AMT,CAMP,CHSY3,GMPPB,HYAL1,HYAL2,HYAL3,IP6K1,IP6K2,PFKFB4,RHOA,SLC27A6,SLC38A3,UCN2
Cell Cycle	4.44E-04-2.78E-02	16	CDC25A,CDKN2C,DCAF1,EPS15,GNAI2,HYAL1,KLHDC8B,MST1R,PCBP4,PRKAR2A,RASSF1,RBM5,RHOA,TRAIP,TUSC2,UBA7
Cellular Development	4.46E-04-2.32E-02	17	CAMP,DCAF1,FBN2,HYAL1,mir-191,MST1,MST1R,NCKIPSD,PCBP4,PLXNB1,RASSF1,RHOA,SEMA3B,SEMA3F,TGFB1I1,TRAIP,TUSC2
Cellular Growth and Proliferation	4.46E-04-2.67E-02	15	CAMP,DCAF1,FBN2,mir-191,MST1,MST1R,PCBP4,PRKAR2A,RASSF1,RHOA,SEMA3B,SEMA3F,TGFB1I1,TRAIP,TUSC2
Cellular Movement	7.33E-04-2.78E-02	14	CAMP,COL7A1,EPS15,GNAI2,IP6K2,ITGAM,ITGAX,MST1,MST1R,PLXNB1,RASSF1,RHOA,SEMA3F,USP4
Cell-To-Cell Signaling and Interaction	1.23E-03-2.7E-02	19	CAMP,COL7A1,DAG1,GSTT1,HYAL1,HYAL2,IP6K2,ITGAD,ITGAM,ITGAX,MST1R,PLXNB1,PRKAR2A,RASSF1,RHOA,SEMA3B,SEMA3F,TGFB1I1,UCN2
Cell Signaling	1.95E-03-1.95E-03	2	MST1,MST1R
Lipid Metabolism	5.07E-03-2.67E-02	4	CAMP,IP6K1,IP6K2,SLC27A6
Cell Death and Survival	5.92E-03-2.86E-02	17	CACNA2D2,CAMP,CDKN2C,DCAF1,GPX1,HYAL1,IP6K1,IP6K2,ITGAM,mir-191,MST1,PLXNB1,RASSF1,RHOA,SEMA3B,SEMA3F,TREX1
Energy Production	6.41E-03-6.41E-03	2	CAMP,RHOA
Molecular Transport	6.41E-03-2.67E-02	9	CAMP,CHSY3,PFKFB4,RHOA,SLC26A6,SLC27A6,SLC38A3,UCN2,USP19
Nucleic Acid Metabolism	6.41E-03-2.67E-02	4	CAMP,GMPPB,PFKFB4,RHOA
Protein Synthesis	6.41E-03-6.41E-03	2	GPX1,GSTT1
Amino Acid Metabolism	6.73E-03-2.01E-02	2	AMT,SLC38A3
Cell Morphology	6.73E-03-2.67E-02	9	CAMP,KLHDC8B,MST1,MST1R,NCKIPSD,RASSF1,RHOA,SEMA3B,TGFB1I1
Cellular Assembly and Organization	6.73E-03-2.67E-02	7	CAMP,EPS15,KLHDC8B,MST1R,RASSF1,RHOA,SEMA3F
Cellular Compromise	6.73E-03-2.01E-02	5	CAMP,ITGAM,KLHDC8B,RHOA,SEMA3B
Cellular Function and Maintenance	6.73E-03-2.67E-02	5	CAMP,EPS15,ITGAM,RASSF1,RHOA
Gene Expression	6.73E-03-2.01E-02	2	CAMP,CDKN2C
Post-Translational Modification	6.73E-03-2.67E-02	8	AMT,CDC25A,CDKN2C,RHOA,RNF123,UBA7,USP19,USP4
Protein Trafficking	2.01E-02-2.67E-02	2	UBA7,USP19
Protein Folding	2.67E-02-2.67E-02	1	UBA7
Gene CNAs preserved in GBM primary cells
Cellular Movement	2.82E-05-1.66E-02	159	ACTA2,ACTB,ADRA2A,AGK,AGR2,AHR,AKAP9,ANLN,ARHGAP19,ARMS2,ATE1,BRAF,C10orf99,C1GALT1,CALD1,CALU,CCAR1,CD36,CDCA7L,CDK1,CDK14,CDK6,CDKN2A,CDKN2B-AS1,CEP55,CHN2,CLDN3,CLDN4,COL17A1,COL1A2,CUL1,CXCL12,DBF4,DKK1,DLG5,DNAH11,DNAJB6,DUSP5,EGFR,EIF3A,ELMO1,EPHA1,EPHB6,ETV1,EZH2,FAS,FFAR4,FGF8,FGFR2,FLNC,FSCN1,GBF1,GDF2,GFRA1,GNA12,GNAI1,GPNMB,GRM3,HGF,HHEX,HIF1AN,HIPK2,HNRNPA2B1,HOTAIRM1,HOTTIP,HOXA-AS2,…
Small Molecule Biochemistry	3.64E-05-1.73E-02	72	ABCB1,ABCB4,ABCC2,ADK,ADRA2A,AGK,AHR,AKR1B1,AKR1B10,AKR1B15,AKR1D1,ALOX5,ANXA7,CALN1,CASP2,CD36,CDK1,CDKN2A,CH25H,CREM,CRHR2,CXCL12,CYP17A1,CYP26A1,CYP26C1,CYP2C18,CYP2C19,CYP2C8,CYP2C9,CYP51A1,DGKB,DGKI,EGFR,ENTPD7,ETV1,EZH2,FAM126A,FAS,FOXK1,GCK,GPAM,HGF,IMPDH1,INHBA,INSIG1,LEP,MCU,mir-103,mir-182,mir-183,mir-96,MLXIPL,NPC1L1,NRBF2,NT5C2,OPN1SW,OSBPL3,PI4K2A,PON1,PON2,PTEN,PTPRN2,RAC1,RARRES2,R…
Cellular Development	7.53E-05-1.78E-02	119	ABCB1,ABCC2,ADCY1,AGK,AKR1B10,ANLN,ANXA7,ARMS2,BICC1,BMPER,BMPR1A,BRAF,C1GALT1,CALCR,CASP2,CASP7,CCDC6,CDK1,CDK14,CDK6,CDKN2A,CDKN2B,CHCHD2,CLDN4,CREM,CXCL12,DDX21,DKK1,DLX6-AS1,DMTF1,DUSP5,EGFR,ENTPD1,EPHA1,ERCC6,ETV1,EZH2,FAS,FGF8,FGFR2,FSCN1,FZD9,GDF2,GLI3,HELLS,HGF,HIF1AN,HK1,HNRNPA2B1,HOTTIP,HOXA-AS2,HOXA1,HOXA11-AS,HOXA13,IFIT2,IGF2BP3,IGFBP1,IGFBP3,IL6,INHBA,ITGB1,ITGB8,KIF5B,KLHDC10,LEP,M…
Cellular Assembly and Organization	1.05E-04-1.74E-02	50	AIFM2,ALOX5,ANXA7,ATE1,CDKN2A,CHCHD3,COL13A1,COL17A1,CTNNA3,CXCL12,CYCS,FAS,FGFR2,GHITM,HGF,HK1,HOXA4,HOXA7,IFIT2,ITGB1,KIF5B,LEP,mir-29,MTERF1,MYOF,NIPSNAP2,NRF1,OGA,PARD3,PPRC1,PRDX3,RAC1,RALA,SCD,SEMA3D,SEMA3E,SFTPA1,SGCE,SIRT1,SMO,SORBS1,SRI,SSBP1,STOX1,TFAM,TRPV6,VCL,ZEB1,ZFYVE27,ZYX
Cellular Growth and Proliferation	1.29E-04-1.78E-02	109	ABCB1,ABCC2,ADCY1,AGK,AHR,AKR1B10,ANLN,ANXA7,ARMS2,BICC1,BMPR1A,BRAF,C1GALT1,CALCR,CASP2,CASP7,CCDC6,CDK14,CDK6,CDKN2A,CDKN2B,CLDN4,CREM,CXCL12,DDX21,DKK1,DLX6-AS1,DMTF1,DUSP5,EGFR,ENTPD1,EPHA1,ETV1,EZH2,FAS,FGF8,FGFR2,FSCN1,FZD8,FZD9,GDF2,HELLS,HGF,HIF1AN,HK1,HNRNPA2B1,HOTTIP,HOXA-AS2,HOXA1,HOXA11-AS,HOXA13,IGF2BP3,IGFBP1,IGFBP3,IL6,INHBA,ITGB1,ITGB8,KIF5B,KLHDC10,LEP,MAPK8,mir-103,mir-146,mir-1…
Cell-To-Cell Signaling and Interaction	2.26E-04-1.74E-02	46	AHR,ARHGAP19,ATE1,CDKN2A,COL13A1,COL17A1,CTNNA3,CXCL12,CYP2C19,CYP2C9,EGFR,ENTPD1,EPHB6,GDF2,GNA12,HGF,HOXA4,HOXA7,IGFBP3,IL6,ITGB1,LEP,MAGI2,mir-183,mir-29,PARD3,PLAU,PLEKHA1,PTEN,RAC1,RET,SEMA3D,SEMA3E,SFRP4,SFRP5,SFTPA1,SFTPD,SGCE,SH3PXD2A,SIRT1,SORBS1,SRGN,TRPV6,VCL,ZEB1,ZYX
Cell Cycle	9.71E-04-1.74E-02	52	AFAP1L2,AHR,AKAP9,ANLN,BAG3,BRAF,CACUL1,CASP2,CDK1,CDK14,CDK6,CDKN2A,CDKN2B,CEP55,CHN2,CHUK,CUEDC2,CXCL12,DDIT4,EGFR,EZH2,FGFR2,GDF2,GNAI1,HELLS,HGF,HIF1AN,HOXA-AS2,HOXA11-AS,IGFBP3,IL6,ITGB1,KIF20B,LEP,MAD1L1,MAPK8,MEOX2,mir-196,MLXIPL,OGA,PTEN,RAC1,RASSF4,SEPTIN7,SH3PXD2A,SMC3,SND1,SVIL,TACC2,TWIST1,USP42,WAPL
Drug Metabolism	1.34E-03-1.54E-02	6	ABCB1,ABCC2,CYP17A1,CYP2C19,CYP2C8,CYP2C9
Energy Production	1.34E-03-2.76E-03	3	CYP2C19,CYP2C8,CYP2C9
Cell Death and Survival	1.38E-03-1.81E-02	93	AGR2,AHR,AKR1B10,ANKRD1,BAG3,BRAF,C1GALT1,CASP2,CASP7,CBX3,CCAR1,CCDC6,CDK1,CDKN2A,CHUK,CPA1,CREM,CXCL12,CYCS,CYP26A1,DDIT4,DNAJB12,DNAJB6,EGFR,EIF3A,ENTPD1,EZH2,FAS,FGFR2,GDF2,GFRA1,GIMAP5,GIMAP6,GLI3,HDAC9,HGF,HHEX,HIPK2,HK1,HOTTIP,HOXA-AS2,HOXA1,HOXA11,HOXA11-AS,HOXA5,HTRA1,IGF2BP3,IGFBP3,IL6,INHBA,INSIG1,IRF5,ITGB1,KIF11,LANCL2,LEP,MAPK8,MARCHF5,MARCHF8,mir-146,mir-148,mir-183,mir-29,mir-605,…
Cellular Function and Maintenance	1.56E-03-1.54E-02	36	ADRA2A,ATE1,CHCHD3,CISD1,CXCL12,CYCS,EGFR,FAS,FGFR2,FOXK1,GCK,HGF,IL6,ITGB1,KIF5B,MCU,mir-103,MLXIPL,MTERF1,NIPSNAP2,NRF1,OGA,PARD3,PDK4,PPRC1,PRDX3,RAC1,RBP4,SFTPA1,SFTPD,SIRT1,SSBP1,STOX1,TFAM,TNKS2,ZFYVE27
Lipid Metabolism	1.56E-03-1.73E-02	59	ABCB1,ABCB4,ADRA2A,AGK,AHR,AKR1B1,AKR1B10,AKR1B15,AKR1D1,ALOX5,CALN1,CASP2,CD36,CDKN2A,CH25H,CREM,CRHR2,CXCL12,CYP17A1,CYP26A1,CYP26C1,CYP2C18,CYP2C19,CYP2C8,CYP2C9,CYP51A1,DGKB,DGKI,EGFR,ETV1,EZH2,FAM126A,FAS,GPAM,HGF,INHBA,INSIG1,LEP,mir-182,mir-183,mir-96,MLXIPL,NPC1L1,NRBF2,OPN1SW,OSBPL3,PI4K2A,PON1,PON2,PTEN,PTPRN2,RAC1,RARRES2,RBP3,RBP4,SCD,SFTPA1,SFTPA2,SGMS1
Carbohydrate Metabolism	1.86E-03-1.54E-02	42	ABCB1,ABCB4,ADRA2A,AGK,AKR1B1,AKR1B10,CISD1,CXCL12,DGKB,ECD,EGFR,EZH2,FAM126A,FAS,FOXK1,GCK,GOT1,HK1,IL6,INSIG1,MCU,mir-103,MLXIPL,NDST2,NRBF2,NUP205,NUP42,OGA,PDK4,PGAM1,PI4K2A,POM121/POM121C,PON1,PTEN,PTPRN2,RBP4,SCD,SFTPA1,SFTPA2,SIRT1,SLC25A13,TNKS2
Cell Morphology	2.57E-03-1.74E-02	44	ADRA2A,AIFM2,ALOX5,ATE1,BRAF,CD36,CDKN2A,CDKN2B,CXCL12,DNAJB6,EGFR,FAS,FGF8,FGFR2,GHITM,GNA12,HGF,HK1,IFIT2,IL6,ITGB1,KIF5B,MAPK8,MYOF,OGA,PARD3,PAX2,PDLIM1,PRDX3,PRKG1,PTEN,RAC1,RALA,RAMP3,RET,SCD,SCIN,SEMA3A,SEMA3D,SEMA3E,SIRT1,TRPV6,TWIST1,ZFYVE27
Cell Signaling	2.76E-03-1.32E-02	15	ANXA7,CDK1,ENTPD7,GLI3,HGF,IMPDH1,NRP1,NT5C2,RAC1,RGS10,SHH,SMO,SNX13,SUFU,TCTN3
Cellular Compromise	2.76E-03-2.76E-03	3	CXCL12,ITGB1,RAC1
Cellular Response to Therapeutics	2.76E-03-2.76E-03	2	PRDX3,SCD
Nucleic Acid Metabolism	2.76E-03-4.95E-03	10	ADK,ANXA7,CDK1,CYP2C19,CYP2C9,ENTPD7,IMPDH1,NT5C2,RGS10,SNX13
Protein Trafficking	2.76E-03-1.54E-02	6	CXCL12,FGFR2,HGF,IGFBP3,ITGB1,mir-183
Vitamin and Mineral Metabolism	4.32E-03-1.73E-02	30	AKR1B1,AKR1B10,AKR1B15,AKR1D1,CALN1,CH25H,CREM,CRHR2,CYP17A1,CYP26A1,CYP26C1,CYP2C18,CYP2C19,CYP2C8,CYP2C9,CYP51A1,ETV1,GPAM,HGF,LEP,mir-182,mir-183,mir-96,NPC1L1,OPN1SW,OSBPL3,RARRES2,RBP3,RBP4,SCD
Molecular Transport	4.45E-03-1.85E-02	44	ABCB1,ABCB4,ABCC2,ADRA2A,AHR,AKR1B10,CALCR,CALN1,CD36,CHRM2,CXCL12,EGFR,ENTPD1,EZH2,FAS,GRK5,HGF,HTR7,IGFBP3,IL6,INHBA,INSIG1,ITGB1,LEP,mir-182,mir-183,mir-96,MLXIPL,NPC1L1,NPY,NRBF2,OPN4,PLAU,PON1,PON2,PPIA,PRKG1,PTEN,PTPRN2,RAC1,SCD,SFTPA1,SGMS1,TAS2R4
DNA Replication, Recombination, and Repair	4.95E-03-6.65E-03	8	ANXA7,CDK1,CDKN2A,ENTPD7,FAS,IL6,RGS10,SNX13
Free Radical Scavenging	1.19E-02-1.19E-02	13	CD36,DDIT4,FAS,HGF,ITGB1,MBL2,OGDH,PLAU,PPIA,PTEN,RAC1,SFTPD,TFAM
Protein Synthesis	1.54E-02-1.54E-02	2	IGFBP3,ITGB1
